# Supplementary material for: Investigation of coordination and order in transcription regulation of innate and adaptive immunity genes in type 1 diabetes
Source: BMC Med Genomics. 2017 Jan 31;10:7. doi: 10.1186/s12920-017-0243-8 (PMC5282641; doi:10.1186/s12920-017-0243-8)
Supplement: Additional file 1: — Table S1. Innate & adaptive immunity genes. Table S2. Activated protein complexes. Table S3. GSEA results of the expression difference of innate and adaptive immunity genes between RO-T1D and uHC. Table S4. Hub genes in co-expression networks of innate & adaptive immunity genes. Hub genes are fined to be those whose network degrees are in the top 5. (XLSX 484 kb) [file 12920_2017_243_MOESM1_ESM.xlsx]

## Sheet: TableS1 Innate & Adaptive Genes
Entrez ID	Gene Symbol	Description	innate immune responses (GO0045087)	regulation of innate immune responses (GO0045088)	positive regulation of innate immune responses (GO0045089)	negative regulation of innate immune responses (GO0045824)	adaptive immune responses (GO0002250)	regulation of adaptive immune responses (GO0002819),	positive regulation of adaptive immune responses (GO0002821)	negative regulation of adaptive immune responses (GO0002820)	Alignments	log2FC HRvsLR	ANOVA p-value HRvsLR	FDR HRvsLR	log2FC ROvsHC	ANOVA p-value ROvsHC	FDR ROvsHC	log2FC ROvsHR	ANOVA p-value ROvsHR	FDR ROvsHR	log2FC ROvsLR	ANOVA p-value ROvsLR	FDR ROvsLR	log2FC ROvs RO+IL1RA	ANOVA p-value ROvs RO+IL1RA	FDR ROvs RO+IL1RA	log2FC HRvsHC	ANOVA p-value HRvsHC	FDR HRvsHC	log2FC LRvsHC	ANOVA p-value LRvsHC	FDR LRvsHC			network degree in innate gene intranet, uHC	network degree in innate gene intranet, RO-T1D	network degree in innate gene intranet, HRS	network degree in innate gene intranet, LRS	network degree in innate gene intranet, RO+IL1RA	network degree in adaptive gene intranet, uHC	network degree in adaptive gene intranet, RO-T1D	network degree in adaptive gene intranet, HRS	network degree in adaptive gene intranet, LRS	network degree in adaptive gene intranet, RO+IL1RA	degree rank in innate gene intranet, uHC	degree rank in innate gene intranet, RO-T1D	degree rank in innate gene intranet, HRS	degree rank in innate gene intranet, LRS	degree rank in innate gene intranet, RO+IL1RA
2	A2M	alpha-2-macroglobulin [Source:HGNC Symbol;Acc:HGNC:7]	1	1	0	1	0	0	0	0	chr12:9218765-9220753 (-) // 67.64 // p13.31	-0.0394817	0.361939	0.872521	0.0616049	0.0555444	0.248251	0.021548	0.615602	0.89562	-0.0179288	0.450567	0.78356	-0.0843195	9.4852e-05	0.00540212	0.0400573	0.227853	0.480368	0.0795349	0.0645192	0.183767	2	A2M	0	0	1	0	0	0	0	0	0	0	166	163	196	243	178
25	ABL1	ABL proto-oncogene 1, non-receptor tyrosine kinase [Source:HGNC Symbol;Acc:HGNC:76]	1	0	0	0	0	0	0	0	chr9:133710452-133763060 (+) // 96.12 // q34.12	-0.0171294	0.0993524	0.0993524	-0.0185331	0.0993524	0.0993524	-0.0485062	0.0993524	0.0993524	-0.065636	0.0993524	0.0993524	0.00893143	0.0993524	0.0993524	0.0299687	0.0993524	0.0993524	0.0471056	0.0993524	0.0993524	25	ABL1	1	0	1	0	0	0	0	0	0	0	118	163	196	243	178
60	ACTB	actin, beta [Source:HGNC Symbol;Acc:HGNC:132]	1	0	0	0	0	0	0	0	chr7:5566785-5570221 (-) // 97.49 // p22.1	-0.0459433	0.241035	0.808872	0.0597797	0.0928805	0.321236	-0.094188	0.00985649	0.220361	-0.140131	0.00034123	0.023506	-0.155031	0.000111427	0.00610154	0.153964	0.000210111	0.0206612	0.199911	1.88135e-06	0.000245497	60	ACTB	0	4	1	5	0	0	0	0	0	0	166	66	196	140	178
71	ACTG1	actin gamma 1 [Source:HGNC Symbol;Acc:HGNC:144]	1	0	0	0	0	0	0	0	chr17:79476998-79479827 (-) // 100.0 // q25.3	-0.0837035	0.00201133	0.113475	0.0533099	0.0456979	0.224231	0.0212616	0.235092	0.680268	-0.0624401	0.00324929	0.0845161	-0.130534	7.4699e-06	0.000682971	0.0320443	0.14374	0.380213	0.115748	0.000230877	0.00530623	71	ACTG1	0	1	1	3	0	0	0	0	0	0	166	117	196	158	178
100	ADA	adenosine deaminase [Source:HGNC Symbol;Acc:HGNC:186]	0	0	0	0	1	1	1	0	chr20:43248163-43280343 (-) // 99.8 // q13.12	0.0583643	0.42373	0.8946	0.0194203	0.577282	0.78734	0.0114755	0.294775	0.727389	0.069836	0.0407948	0.299287	0.22047	0.00067949	0.0246687	0.00794765	0.509455	0.722571	-0.0504188	0.139534	0.296722	100	ADA	0	0	0	0	0	0	0	0	0	0	166	163	268	243	178
101	ADAM8	ADAM metallopeptidase domain 8 [Source:HGNC Symbol;Acc:HGNC:215]	1	1	1	0	0	0	0	0	chr10:135075917-135090330 (-) // 97.25 // q26.3	-0.0691156	0.0589487	0.541065	0.00330641	0.357404	0.626597	0.0591645	0.0129531	0.242612	-0.00995116	0.227703	0.613454	-0.048619	0.103632	0.535109	-0.0558588	0.0958028	0.309613	0.013262	0.769103	0.860725	101	ADAM8	0	0	0	0	0	0	0	0	0	0	166	163	268	243	178
103	ADAR	adenosine deaminase, RNA-specific [Source:HGNC Symbol;Acc:HGNC:225]	1	0	0	0	0	0	0	0	chr1:154554539-154580669 (-) // 99.64 // q21.3	0.0339339	0.0551926	0.0551926	-0.0381648	0.0551926	0.0551926	-0.0786779	0.0551926	0.0551926	-0.0447378	0.0551926	0.0551926	0.0513164	0.0551926	0.0551926	0.0405137	0.0551926	0.0551926	0.0065781	0.0551926	0.0551926	103	ADAR	8	6	23	29	1	0	0	0	0	0	44	56	49	35	129
104	ADARB1	adenosine deaminase, RNA-specific, B1 [Source:HGNC Symbol;Acc:HGNC:226]	1	0	0	0	0	0	0	0	chr21:46494514-46646474 (+) // 95.17 // q22.3	-0.0238291	0.199064	0.774035	0.0193689	0.0584166	0.254254	0.0251714	0.0390176	0.364291	0.00134269	0.0385021	0.292579	-0.0337353	0.00433217	0.0929233	-0.00580382	0.000241029	0.0216506	0.01803	0.00012932	0.00362953	104	ADARB1	0	0	0	0	0	0	0	0	0	0	166	163	268	243	178
107	ADCY1	adenylate cyclase 1 (brain) [Source:HGNC Symbol;Acc:HGNC:232]	1	0	0	0	0	0	0	0	chr7:45760366-45762712 (+) // 88.84 // p12.3	-0.0326918	0.139717	0.704312	0.0536908	0.0390462	0.207893	0.0113923	0.127312	0.558247	-0.0212979	0.0490127	0.325254	0.0200059	0.0491745	0.385674	0.0423004	0.0203273	0.146731	0.0749945	0.019421	0.0878938	107	ADCY1	0	0	0	0	0	0	0	0	0	0	166	163	268	243	178
108	ADCY2	adenylate cyclase 2 (brain) [Source:HGNC Symbol;Acc:HGNC:233]	1	0	0	0	0	0	0	0	chr5:7626321-7830194 (+) // 86.71 // p15.31	-0.0190248	0.321515	0.855077	0.0314287	0.0503662	0.235829	-0.0252113	0.0728335	0.461066	-0.0442335	0.102225	0.448394	-0.0109962	0.150844	0.617043	0.0566393	0.0512277	0.225912	0.0756613	0.00132972	0.016279	108	ADCY2	0	0	0	0	0	0	0	0	0	0	166	163	268	243	178
109	ADCY3	adenylate cyclase 3 [Source:HGNC Symbol;Acc:HGNC:234]	1	0	0	0	0	0	0	0	chr2:25042242-25142003 (-) // 98.99 // p23.3	0.0914944	0.0648715	0.556806	-0.172364	0.00237008	0.0510162	-0.0356157	0.275595	0.714966	0.0558794	0.37134	0.732421	0.000652177	0.926133	0.98811	-0.136748	0.0133285	0.121848	-0.228239	0.000143146	0.00387643	109	ADCY3	0	0	0	0	1	0	0	0	0	0	166	163	268	243	129
111	ADCY5	adenylate cyclase 5 [Source:HGNC Symbol;Acc:HGNC:236]	1	0	0	0	0	0	0	0	chr3:123001142-123001788 (-) // 94.02 // q21.1	-0.0441463	0.268316	0.825852	0.0459203	0.0815811	0.300959	0.0109864	0.667988	0.913807	-0.0331594	0.438151	0.776151	-0.018389	0.0933355	0.51262	0.0349344	0.261237	0.513813	0.079078	0.014453	0.0727581	111	ADCY5	0	0	4	18	0	0	0	0	0	0	166	163	140	77	178
112	ADCY6	adenylate cyclase 6 [Source:HGNC Symbol;Acc:HGNC:237]	1	0	0	0	0	0	0	0	chr12:49160111-49268205 (-) // 90.41 // q13.12	-0.00645026	0.0709597	0.0709597	0.0670053	0.0709597	0.0709597	-0.0122615	0.0709597	0.0709597	-0.0187114	0.0709597	0.0709597	-0.027175	0.0709597	0.0709597	0.0792655	0.0709597	0.0709597	0.0857238	0.0709597	0.0709597	112	ADCY6	1	0	1	1	0	0	0	0	0	0	118	163	196	202	178
113	ADCY7	adenylate cyclase 7 [Source:HGNC Symbol;Acc:HGNC:238]	1	0	0	0	0	0	0	0	chr16:50300451-50344426 (+) // 95.1 // q12.1	0.00220296	0.730829	0.970307	-0.0386034	0.0659969	0.269684	0.00603618	0.0558839	0.418657	0.00824169	0.0130496	0.175823	-0.0720522	0.00178568	0.0495594	-0.0446435	0.000501765	0.0300978	-0.0468465	3.06588e-05	0.00141817	113	ADCY7	0	0	0	0	0	0	0	0	0	0	166	163	268	243	178
114	ADCY8	adenylate cyclase 8 (brain) [Source:HGNC Symbol;Acc:HGNC:239]	1	0	0	0	0	0	0	0	chr8:131792546-132054672 (-) // 96.15 // q24.22	-0.00625609	0.00876482	0.00876482	0.134839	0.00876482	0.00876482	0.0418317	0.00876482	0.00876482	0.0355817	0.00876482	0.00876482	0.0875579	0.00876482	0.00876482	0.0930057	0.00876482	0.00876482	0.0992683	0.00876482	0.00876482	114	ADCY8	0	0	0	0	0	0	0	0	0	0	166	163	268	243	178
115	ADCY9	adenylate cyclase 9 [Source:HGNC Symbol;Acc:HGNC:240]	1	0	0	0	0	0	0	0	chr16:4012653-4166186 (-) // 96.48 // p13.3	-0.00575709	0.506093	0.920199	0.0322684	0.161165	0.420607	0.0404319	0.00162172	0.111542	0.0346748	0.0062031	0.120063	0.0319282	0.0389804	0.341483	-0.00816033	0.0579988	0.240361	-0.00240605	0.103569	0.247374	115	ADCY9	0	0	0	0	0	0	0	0	0	0	166	163	268	243	178
156	ADRBK1	adrenergic, beta, receptor kinase 1 [Source:HGNC Symbol;Acc:HGNC:289]	1	0	0	0	0	0	0	0	chr11:67034157-67052936 (+) // 99.86 // q13.2	0.0510674	0.0631017	0.551957	0.0131154	0.0161015	0.133139	-0.0859782	0.00151564	0.109023	-0.0349115	0.153139	0.529692	0.0173009	0.374238	0.819706	0.0990921	0.00244207	0.0575766	0.0480284	0.0139922	0.0713439	156	ADRBK1	0	0	0	0	0	0	0	0	0	0	166	163	268	243	178
177	AGER	advanced glycosylation end product-specific receptor [Source:HGNC Symbol;Acc:HGNC:320]	1	0	0	0	0	0	0	0	chr6:32148890-32152023 (-) // 99.92 // p21.32	0.0434883	0.199386	0.774035	0.0323609	0.197407	0.466532	0.0429104	0.232667	0.67875	0.0864048	0.00616886	0.119774	-0.041968	0.152182	0.618609	-0.0105511	0.375275	0.620259	-0.0540444	0.0171878	0.0812224	177	AGER	0	0	0	0	0	0	0	0	0	0	166	163	268	243	178
199	AIF1	allograft inflammatory factor 1 [Source:HGNC Symbol;Acc:HGNC:352]	1	0	0	0	0	0	0	0	chr6:31583297-31584798 (+) // 100.0 // p21.33	-0.115603	0.0276184	0.404619	0.121262	0.00458448	0.0711416	-0.0437462	0.0615926	0.434272	-0.159348	0.00817954	0.139103	-0.268385	1.29582e-06	0.000164765	0.165004	0.020227	0.146459	0.280612	2.02144e-06	0.000255146	199	AIF1	1	7	0	13	5	0	0	0	0	0	118	52	268	100	81
207	AKT1	v-akt murine thymoma viral oncogene homolog 1 [Source:HGNC Symbol;Acc:HGNC:391]	1	0	0	0	0	0	0	0	chr14:105235707-105259582 (-) // 99.5 // q32.33	0.033948	0.15847	0.15847	0.0207404	0.15847	0.15847	-0.0518851	0.15847	0.15847	-0.0179355	0.15847	0.15847	0.0144267	0.15847	0.15847	0.0726272	0.15847	0.15847	0.038675	0.15847	0.15847	207	AKT1	2	0	0	0	0	0	0	0	0	0	94	163	268	243	178
246	ALOX15	arachidonate 15-lipoxygenase [Source:HGNC Symbol;Acc:HGNC:433]	0	0	0	0	1	1	0	1	chr17:4534215-4544949 (-) // 90.04 // p13.2	-0.00855453	0.0507359	0.0507359	0.0673771	0.0507359	0.0507359	-0.00412189	0.0507359	0.0507359	-0.0126777	0.0507359	0.0507359	0.0363416	0.0507359	0.0507359	0.0715018	0.0507359	0.0507359	0.0800573	0.0507359	0.0507359	246	ALOX15	0	0	0	0	0	0	0	0	0	0	166	163	268	243	178
329	BIRC2	baculoviral IAP repeat containing 2 [Source:HGNC Symbol;Acc:HGNC:590]	1	1	1	0	0	0	0	0	chr11:102219426-102249394 (+) // 99.86 // q22.2	0.00437914	0.00537927	0.00537927	-0.0613002	0.00537927	0.00537927	-0.0099368	0.00537927	0.00537927	-0.00556365	0.00537927	0.00537927	0.0849623	0.00537927	0.00537927	-0.0513633	0.00537927	0.00537927	-0.0557382	0.00537927	0.00537927	329	BIRC2	0	0	1	3	1	0	0	0	0	0	166	163	196	158	129
330	BIRC3	baculoviral IAP repeat containing 3 [Source:HGNC Symbol;Acc:HGNC:591]	1	1	1	0	0	0	0	0	chr11:102194516-102208425 (+) // 91.84 // q22.2	0.064637	0.0481572	0.501714	-0.0399363	0.224713	0.49786	-0.0152506	0.435361	0.817782	0.0493868	0.112802	0.467774	0.18911	1.795e-09	7.11172e-07	-0.024684	0.286305	0.538837	-0.0893222	0.00678273	0.0451975	330	BIRC3	0	0	0	3	1	0	0	0	0	0	166	163	268	158	129
331	XIAP	X-linked inhibitor of apoptosis, E3 ubiquitin protein ligase [Source:HGNC Symbol;Acc:HGNC:592]	1	1	1	0	0	0	0	0	chrX:122994097-123041115 (+) // 99.76 // q25	-2.89596e-05	0.10794	0.655767	-0.0827913	0.0113722	0.111269	0.00681258	0.0356532	0.350705	0.00678436	0.0148333	0.187778	-0.0689606	0.0538279	0.402562	-0.0896045	0.0289868	0.171224	-0.0895748	0.00716233	0.0468197	331	XIAP	4	2	17	26	9	0	0	0	0	0	69	92	78	48	62
337	APOA4	apolipoprotein A-IV [Source:HGNC Symbol;Acc:HGNC:602]	1	0	0	0	0	0	0	0	chr11:116691417-116694020 (-) // 83.22 // q23.3	-0.0641677	0.0287117	0.0287117	0.0382395	0.0287117	0.0287117	0.00756869	0.0287117	0.0287117	-0.0565932	0.0287117	0.0287117	0.0152692	0.0287117	0.0287117	0.0306751	0.0287117	0.0287117	0.0948306	0.0287117	0.0287117	337	APOA4	0	0	0	0	0	0	0	0	0	0	166	163	268	243	178
351	APP	amyloid beta (A4) precursor protein [Source:HGNC Symbol;Acc:HGNC:620]	1	0	0	0	0	0	0	0	chr21:27252861-27543085 (-) // 95.14 // q21.3	0.0194697	0.268308	0.825852	0.0705297	0.00792914	0.0932714	0.0692137	0.157281	0.597292	0.088682	0.0683081	0.377388	-0.0519263	0.0544319	0.404741	0.00131558	0.331085	0.581163	-0.0181528	0.0410707	0.139148	351	APP	0	0	0	0	0	0	0	0	0	8	166	163	268	243	178
355	FAS	Fas cell surface death receptor [Source:HGNC Symbol;Acc:HGNC:11920]	0	0	0	0	1	0	0	0	chr10:90750326-90775541 (+) // 95.24 // q23.31	0.0382987	0.383667	0.880181	0.0375278	0.0336442	0.193304	-0.0727574	0.0413052	0.373592	-0.0344586	0.150123	0.525378	0.142527	0.00268354	0.0663303	0.110285	0.05258	0.228956	0.0719845	0.182591	0.351869	355	FAS	0	0	0	0	0	4	0	0	0	0	166	163	268	243	178
361	AQP4	aquaporin 4 [Source:HGNC Symbol;Acc:HGNC:637]	1	0	0	0	0	0	0	0	chr18:24435422-24445673 (-) // 99.89 // q11.2	0.00791626	0.259337	0.820693	0.0153505	0.0257501	0.168629	-0.0351958	0.00496363	0.170433	-0.0272782	0.01466	0.186708	-0.0253905	0.0485474	0.38302	0.0505459	0.00614851	0.0860429	0.0426315	0.0757844	0.203602	361	AQP4	0	0	0	0	0	0	0	0	0	0	166	163	268	243	178
409	ARRB2	arrestin, beta 2 [Source:HGNC Symbol;Acc:HGNC:712]	1	1	1	1	0	0	0	0	chr17:4613962-4624577 (+) // 99.8 // p13.2	-0.0489001	0.000561983	0.000561983	0.0496029	0.000561983	0.000561983	-0.0585766	0.000561983	0.000561983	-0.107477	0.000561983	0.000561983	-0.252049	0.000561983	0.000561983	0.10817	0.000561983	0.000561983	0.157083	0.000561983	0.000561983	409	ARRB2	2	19	3	11	23	0	0	0	0	0	94	16	157	114	11
417	ART1	ADP-ribosyltransferase 1 [Source:HGNC Symbol;Acc:HGNC:723]	1	0	0	0	0	0	0	0	chr11:3666357-4408992 (+) // 29.27 // p15.4	-0.0576347	0.102006	0.644686	0.0480576	0.252012	0.52673	0.0580286	0.135242	0.569254	0.000389757	0.334533	0.706041	-0.00266549	0.763517	0.958911	-0.00996988	0.644323	0.81287	0.0476663	0.135138	0.291064	417	ART1	0	0	0	0	0	0	0	0	0	0	166	163	268	243	178
466	ATF1	activating transcription factor 1 [Source:HGNC Symbol;Acc:HGNC:783]	1	1	1	0	0	0	0	0	chr12:51207790-51416240 (+) // 68.25 // q13.12	0.107309	0.0413537	0.471241	-0.0346815	0.400937	0.662593	0.0393252	0.0149615	0.256422	0.146634	0.00643387	0.122424	-0.0191542	0.411829	0.841213	-0.0740099	0.00176806	0.0508781	-0.181317	0.000574188	0.00961523	466	ATF1	10	10	14	15	17	0	0	0	0	0	32	46	89	88	34
558	AXL	AXL receptor tyrosine kinase [Source:HGNC Symbol;Acc:HGNC:905]	1	0	0	0	0	0	0	0	chr19:41724822-41767671 (+) // 89.96 // q13.2	-0.0418407	0.0286123	0.410707	0.0754328	0.0207688	0.151533	0.00555422	0.452313	0.826177	-0.0362899	0.0999185	0.443893	-0.00575804	0.47745	0.870371	0.069881	0.00863955	0.100163	0.111724	0.00938172	0.0557186	558	AXL	0	0	7	0	0	0	0	0	0	0	166	163	124	243	178
563	AZGP1	alpha-2-glycoprotein 1, zinc-binding [Source:HGNC Symbol;Acc:HGNC:910]	0	0	0	0	1	1	1	0	chr7:99564353-99573640 (-) // 99.83 // q22.1	-0.0483824	0.0528046	0.0528046	0.044506	0.0528046	0.0528046	0.0256667	0.0528046	0.0528046	-0.0227098	0.0528046	0.0528046	-0.0195242	0.0528046	0.0528046	0.0188335	0.0528046	0.0528046	0.0672257	0.0528046	0.0528046	563	AZGP1	0	0	0	0	0	0	0	0	0	0	166	163	268	243	178
567	B2M	beta-2-microglobulin [Source:HGNC Symbol;Acc:HGNC:914]	1	0	0	0	1	1	1	0	chr15:45003738-45010342 (+) // 99.24 // q21.1	0.0609238	0.00609589	0.203783	-0.0438733	0.00177119	0.0446061	-0.0541874	0.00297032	0.14139	0.00673793	0.0107147	0.158976	0.0205374	0.211285	0.692699	0.0103149	0.388434	0.63079	-0.0506102	0.0042142	0.0336711	567	B2M	0	0	0	0	0	0	0	0	0	0	166	163	268	243	178
572	BAD	BCL2-associated agonist of cell death [Source:HGNC Symbol;Acc:HGNC:936]	1	0	0	0	0	0	0	0	chr11:64037301-64051883 (-) // 97.38 // q13.1	0.0108278	0.278652	0.831812	-0.0070257	0.198237	0.467319	-0.00758602	0.362856	0.775801	0.00324417	0.241504	0.627552	0.08071	0.0137692	0.193481	0.000560386	0.748002	0.874113	-0.0102705	0.396014	0.573606	572	BAD	0	0	0	0	0	0	0	0	0	0	166	163	268	243	178
596	BCL2	B-cell CLL/lymphoma 2 [Source:HGNC Symbol;Acc:HGNC:990]	1	0	0	0	0	0	0	0	chr18:60792945-60987361 (-) // 94.61 // q21.33	-0.000194856	0.271918	0.828621	0.0209393	0.113844	0.355682	0.0117616	0.261099	0.701959	0.0115625	0.225068	0.611215	0.00213533	0.377622	0.822305	0.00917802	0.0426921	0.206261	0.00937295	0.0344378	0.124703	596	BCL2	0	0	0	0	0	0	0	0	0	0	166	163	268	243	178
598	BCL2L1	BCL2-like 1 [Source:HGNC Symbol;Acc:HGNC:992]	1	0	0	0	0	0	0	0	chr20:30253663-30310155 (-) // 99.59 // q11.21	0.0265806	0.203908	0.779302	0.00897655	0.271111	0.546435	0.000816107	0.117583	0.546124	0.0273977	0.0546022	0.342378	0.0560936	0.000436093	0.0178335	0.00816119	0.0862853	0.294022	-0.0184215	0.183549	0.353003	598	BCL2L1	0	0	0	0	0	0	0	0	0	0	166	163	268	243	178
602	BCL3	B-cell CLL/lymphoma 3 [Source:HGNC Symbol;Acc:HGNC:998]	0	0	0	0	1	0	0	0	chr19:45251803-45263301 (+) // 81.57 // q13.32	0.00466737	0.40365	0.887975	0.0442045	0.136488	0.388501	0.0119882	0.385582	0.788313	0.0166597	0.589551	0.856396	0.0599601	0.0295456	0.296183	0.0322055	0.545232	0.747619	0.0275414	0.16044	0.324122	602	BCL3	0	0	0	0	0	0	0	0	2	1	166	163	268	243	178
604	BCL6	B-cell CLL/lymphoma 6 [Source:HGNC Symbol;Acc:HGNC:1001]	0	0	0	0	1	1	0	0	chr3:187439171-187463475 (-) // 98.08 // q27.3	-0.0249642	0.097222	0.636448	-0.0122352	0.344635	0.61473	0.0294692	0.041318	0.373615	0.00450352	0.701432	0.904	0.297536	9.15852e-12	6.50315e-09	-0.0417029	0.0328089	0.181984	-0.0167419	0.305234	0.4872	604	BCL6	0	0	0	0	0	0	0	0	0	0	166	163	268	243	178
629	CFB	complement factor B [Source:HGNC Symbol;Acc:HGNC:1037]	1	0	0	0	0	0	0	0	chr6:31913958-31919860 (+) // 99.92 // p21.33	-0.0485674	0.307547	0.848949	0.0472193	0.234239	0.507067	0.0396787	0.308099	0.736184	-0.00888928	0.739238	0.91714	0.040023	0.0160726	0.212445	0.00754608	0.821595	0.915198	0.0561083	0.236689	0.413847	629	CFB	0	0	2	2	0	0	0	0	0	0	166	163	170	178	178
661	POLR3D	polymerase (RNA) III (DNA directed) polypeptide D, 44kDa [Source:HGNC Symbol;Acc:HGNC:1080]	1	1	1	0	0	0	0	0	chr8:22102647-22108679 (+) // 87.56 // p21.3	0.00677914	0.0700484	0.0700484	-0.0574923	0.0700484	0.0700484	-0.0262462	0.0700484	0.0700484	-0.0194672	0.0700484	0.0700484	0.0389699	0.0700484	0.0700484	-0.0312471	0.0700484	0.0700484	-0.0380241	0.0700484	0.0700484	661	POLR3D	0	0	0	0	0	0	0	0	0	0	166	163	268	243	178
684	BST2	bone marrow stromal cell antigen 2 [Source:HGNC Symbol;Acc:HGNC:1119]	1	0	0	0	0	0	0	0	chr19:17513755-17516384 (-) // 95.32 // p13.11	-0.0570449	0.0172079	0.0172079	-0.167556	0.0172079	0.0172079	-0.106964	0.0172079	0.0172079	-0.16401	0.0172079	0.0172079	-0.0375176	0.0172079	0.0172079	-0.0605914	0.0172079	0.0172079	-0.00354617	0.0172079	0.0172079	684	BST2	0	1	18	27	0	0	0	0	0	0	166	117	73	40	178
685	BTC	betacellulin [Source:HGNC Symbol;Acc:HGNC:1121]	1	0	0	0	0	0	0	0	chr4:75671447-75719829 (-) // 91.35 // q13.3	-0.00289206	0.632662	0.950796	-0.0555918	0.0123407	0.116373	-0.0210386	0.19816	0.645228	-0.0239248	0.0513649	0.332673	-0.0225979	0.229301	0.710299	-0.0345554	0.0211668	0.149706	-0.031663	0.00301009	0.0271266	685	BTC	0	0	0	0	0	0	0	0	1	0	166	163	268	243	178
695	BTK	Bruton agammaglobulinemia tyrosine kinase [Source:HGNC Symbol;Acc:HGNC:1133]	1	1	1	0	1	1	0	0	chrX:100604441-100641182 (-) // 99.11 // q22.1	-0.0371208	0.0428121	0.0428121	-0.12403	0.0428121	0.0428121	-0.0528321	0.0428121	0.0428121	-0.0899535	0.0428121	0.0428121	-0.00147374	0.0428121	0.0428121	-0.0711969	0.0428121	0.0428121	-0.0340746	0.0428121	0.0428121	695	BTK	0	0	1	0	0	0	0	4	0	4	166	163	196	243	178
708	C1QBP	complement component 1, q subcomponent binding protein [Source:HGNC Symbol;Acc:HGNC:1243]	1	1	1	0	1	0	0	0	chr17:5336098-5342471 (-) // 100.0 // p13.2	0.061453	0.0703122	0.570798	-0.0657749	0.00285421	0.0561403	0.00823098	0.130392	0.562499	0.0696756	0.000256465	0.0195579	0.115129	8.96908e-05	0.00517283	-0.0740075	0.0379319	0.194589	-0.135455	2.5254e-05	0.0012586	708	C1QBP	0	0	0	0	10	0	0	0	0	0	166	163	268	243	57
710	SERPING1	serpin peptidase inhibitor, clade G (C1 inhibitor), member 1 [Source:HGNC Symbol;Acc:HGNC:1228]	1	1	0	1	1	0	0	0	chr11:57365157-57382319 (+) // 91.51 // q12.1	-0.0383367	0.0432595	0.0432595	0.0404015	0.0432595	0.0432595	-0.00147086	0.0432595	0.0432595	-0.0398086	0.0432595	0.0432595	0.0154405	0.0432595	0.0432595	0.0418738	0.0432595	0.0432595	0.0802074	0.0432595	0.0432595	710	SERPING1	0	0	0	0	0	0	0	0	0	0	166	163	268	243	178
712	C1QA	complement component 1, q subcomponent, A chain [Source:HGNC Symbol;Acc:HGNC:1241]	1	0	0	0	1	0	0	0	chr1:22964099-22966099 (+) // 97.83 // p36.12	-0.0520451	0.036431	0.036431	0.0541956	0.036431	0.036431	0.0135409	0.036431	0.036431	-0.03851	0.036431	0.036431	0.00278172	0.036431	0.036431	0.040654	0.036431	0.036431	0.0927081	0.036431	0.036431	712	C1QA	0	0	0	1	0	0	0	0	0	0	166	163	268	202	178
713	C1QB	complement component 1, q subcomponent, B chain [Source:HGNC Symbol;Acc:HGNC:1242]	1	0	0	0	1	0	0	0	chr1:22985886-22988127 (+) // 86.29 // p36.12	-0.0387367	0.331128	0.331128	0.012068	0.331128	0.331128	0.0220197	0.331128	0.331128	-0.0167207	0.331128	0.331128	0.0408644	0.331128	0.331128	-0.00995133	0.331128	0.331128	0.0287813	0.331128	0.331128	713	C1QB	0	0	0	0	0	0	0	0	0	0	166	163	268	243	178
714	C1QC	complement component 1, q subcomponent, C chain [Source:HGNC Symbol;Acc:HGNC:1245]	1	0	0	0	1	0	0	0	chr1:22970136-22974603 (+) // 91.52 // p36.12	-0.0314211	0.000795254	0.000795254	0.127818	0.000795254	0.000795254	0.0314093	0.000795254	0.000795254	-1.73124e-05	0.000795254	0.000795254	0.0429384	0.000795254	0.000795254	0.0964103	0.000795254	0.000795254	0.127831	0.000795254	0.000795254	714	C1QC	0	0	0	0	0	0	0	0	0	0	166	163	268	243	178
715	C1R	complement component 1, r subcomponent [Source:HGNC Symbol;Acc:HGNC:1246]	1	0	0	0	1	0	0	0	chr12:7187517-7245037 (-) // 91.58 // p13.31	-0.0110165	0.0274202	0.0274202	0.0612094	0.0274202	0.0274202	0.0144267	0.0274202	0.0274202	0.00340075	0.0274202	0.0274202	0.0756558	0.0274202	0.0274202	0.0467844	0.0274202	0.0274202	0.0578038	0.0274202	0.0274202	715	C1R	0	0	0	0	0	0	0	0	0	0	166	163	268	243	178
716	C1S	complement component 1, s subcomponent [Source:HGNC Symbol;Acc:HGNC:1247]	1	0	0	0	1	0	0	0	chr12:7169192-7170371 (+) // 53.48 // p13.31	0.0210861	0.565336	0.934582	-0.00758888	0.2615	0.536733	0.0312115	0.0258906	0.311114	0.0522927	0.00207807	0.0662884	-0.0117809	0.479175	0.87083	-0.0387964	0.00171123	0.050203	-0.0598786	5.33605e-05	0.00200929	716	C1S	0	0	0	0	0	0	0	0	0	0	166	163	268	243	178
717	C2	complement component 2 [Source:HGNC Symbol;Acc:HGNC:1248]	1	0	0	0	1	0	0	0	chr6:31895331-31902785 (+) // 67.46 // p21.33	-0.0396208	0.103142	0.647232	0.0357205	0.0471461	0.228162	0.00313919	0.850816	0.968665	-0.0364789	0.10342	0.45033	0.00363607	0.175147	0.652149	0.0325764	0.0799847	0.283732	0.0721966	0.0116791	0.0638939	717	C2	0	0	0	0	0	0	0	0	0	0	166	163	268	243	178
718	C3	complement component 3 [Source:HGNC Symbol;Acc:HGNC:1318]	1	0	0	0	1	1	1	0	chr19:6677877-6720660 (-) // 99.92 // p13.3	-0.164242	6.59518e-05	6.59518e-05	0.0573602	6.59518e-05	6.59518e-05	0.336877	6.59518e-05	6.59518e-05	0.172628	6.59518e-05	6.59518e-05	0.0839418	6.59518e-05	6.59518e-05	-0.279511	6.59518e-05	6.59518e-05	-0.115269	6.59518e-05	6.59518e-05	718	C3	1	2	0	0	0	0	0	0	0	0	118	92	268	243	178
722	C4BPA	complement component 4 binding protein, alpha [Source:HGNC Symbol;Acc:HGNC:1325]	1	0	0	0	1	0	0	0	chr1:207277663-207318308 (+) // 99.91 // q32.2	-0.014536	0.385403	0.385403	0.028357	0.385403	0.385403	0.00716679	0.385403	0.385403	-0.00736932	0.385403	0.385403	-0.0195242	0.385403	0.385403	0.0211954	0.385403	0.385403	0.0357224	0.385403	0.385403	722	C4BPA	0	0	0	0	0	0	0	0	1	0	166	163	268	243	178
725	C4BPB	complement component 4 binding protein, beta [Source:HGNC Symbol;Acc:HGNC:1328]	1	0	0	0	1	0	0	0	chr1:207262207-207273338 (+) // 80.12 // q32.2	0.00667862	0.044473	0.044473	0.0332997	0.044473	0.044473	-0.0616058	0.044473	0.044473	-0.0549227	0.044473	0.044473	0.00871635	0.044473	0.044473	0.0948981	0.044473	0.044473	0.088223	0.044473	0.044473	725	C4BPB	0	0	0	3	0	0	0	0	0	0	166	163	268	158	178
727	C5	complement component 5 [Source:HGNC Symbol;Acc:HGNC:1331]	1	0	0	0	1	0	0	0	chr9:123714615-123812536 (-) // 99.87 // q33.2	-0.0511017	0.0102809	0.0102809	-0.0015084	0.0102809	0.0102809	-0.0860479	0.0102809	0.0102809	-0.13715	0.0102809	0.0102809	-0.0263153	0.0102809	0.0102809	0.0845405	0.0102809	0.0102809	0.13564	0.0102809	0.0102809	727	C5	0	0	0	0	0	0	0	0	0	0	166	163	268	243	178
729	C6	complement component 6 [Source:HGNC Symbol;Acc:HGNC:1339]	1	0	0	0	1	0	0	0	chr5:41142583-41213612 (-) // 99.97 // p13.1	-0.0929848	0.00323513	0.00323513	0.0828661	0.00323513	0.00323513	0.00798482	0.00323513	0.00323513	-0.0849978	0.00323513	0.00323513	-0.0391458	0.00323513	0.00323513	0.0748753	0.00323513	0.00323513	0.167859	0.00323513	0.00323513	729	C6	0	0	0	0	0	0	0	0	0	0	166	163	268	243	178
730	C7	complement component 7 [Source:HGNC Symbol;Acc:HGNC:1346]	1	0	0	0	1	0	0	0	chr5:40928679-40983037 (+) // 88.84 // p13.1	-0.022787	0.257098	0.819728	0.00788186	0.0873073	0.311852	-0.0300692	0.173283	0.618014	-0.0528568	0.0953477	0.435808	-0.002758	0.800325	0.96596	0.0379506	0.115564	0.339511	0.0607407	0.00308768	0.0275374	730	C7	0	0	0	0	0	0	0	0	1	0	166	163	268	243	178
731	C8A	complement component 8, alpha polypeptide [Source:HGNC Symbol;Acc:HGNC:1352]	1	0	0	0	1	0	0	0	chr1:57320478-57383894 (+) // 98.29 // p32.2	0.00129784	0.043927	0.043927	0.0781589	0.043927	0.043927	-0.00836732	0.043927	0.043927	-0.00706918	0.043927	0.043927	0.0186769	0.043927	0.043927	0.0865256	0.043927	0.043927	0.0852207	0.043927	0.043927	731	C8A	0	0	1	2	0	0	0	1	0	0	166	163	196	178	178
732	C8B	complement component 8, beta polypeptide [Source:HGNC Symbol;Acc:HGNC:1353]	1	0	0	0	1	0	0	0	chr1:57394884-57431649 (-) // 99.95 // p32.2	-0.0286827	0.00270462	0.00270462	0.106576	0.00270462	0.00270462	-0.00441997	0.00270462	0.00270462	-0.033103	0.00270462	0.00270462	-0.0245943	0.00270462	0.00270462	0.111005	0.00270462	0.00270462	0.139679	0.00270462	0.00270462	732	C8B	0	0	4	0	0	0	0	0	0	0	166	163	140	243	178
733	C8G	complement component 8, gamma polypeptide [Source:HGNC Symbol;Acc:HGNC:1354]	1	0	0	0	1	0	0	0	chr9:139839746-139841278 (+) // 99.12 // q34.3	-0.0468525	0.0671925	0.0671925	-0.0392377	0.0671925	0.0671925	0.0450934	0.0671925	0.0671925	-0.00176405	0.0671925	0.0671925	0.0128404	0.0671925	0.0671925	-0.0843277	0.0671925	0.0671925	-0.0374747	0.0671925	0.0671925	733	C8G	0	0	0	0	0	0	0	0	0	0	166	163	268	243	178
735	C9	complement component 9 [Source:HGNC Symbol;Acc:HGNC:1358]	1	0	0	0	1	0	0	0	chr5:39284245-39364582 (-) // 87.19 // p13.1	0.0707465	0.0273023	0.0273023	0.0413271	0.0273023	0.0273023	-0.0543384	0.0273023	0.0273023	0.0163965	0.0273023	0.0273023	0.00631957	0.0273023	0.0273023	0.0956679	0.0273023	0.0273023	0.0249295	0.0273023	0.0273023	735	C9	0	0	0	0	0	0	0	0	0	0	166	163	268	243	178
801	CALM1	calmodulin 1 (phosphorylase kinase, delta) [Source:HGNC Symbol;Acc:HGNC:1442]	1	0	0	0	0	0	0	0	chr14:90872502-90873936 (-) // 96.83 // q32.11	-0.00719532	0.0179853	0.0179853	0.00663554	0.0179853	0.0179853	-0.12696	0.0179853	0.0179853	-0.134156	0.0179853	0.0179853	0.0459042	0.0179853	0.0179853	0.13359	0.0179853	0.0179853	0.140792	0.0179853	0.0179853	801	CALM1	0	0	2	0	0	0	0	0	0	0	166	163	170	243	178
814	CAMK4	calcium/calmodulin-dependent protein kinase IV [Source:HGNC Symbol;Acc:HGNC:1464]	1	0	0	0	0	0	0	0	chr5:110559647-110820283 (+) // 98.29 // q22.1	0.105581	0.000377346	0.0467832	-0.0507919	0.0143228	0.125276	0.00452094	0.343603	0.762473	0.110104	4.48358e-05	0.00651967	0.052364	0.131896	0.586549	-0.0553164	0.0485579	0.219831	-0.160895	3.35836e-06	0.000348436	814	CAMK4	0	0	3	0	0	0	0	0	0	0	166	163	157	243	178
815	CAMK2A	calcium/calmodulin-dependent protein kinase II alpha [Source:HGNC Symbol;Acc:HGNC:1460]	1	0	0	0	0	0	0	0	chr5:149602551-149669192 (-) // 98.13 // q32	-0.0101993	0.561474	0.93427	0.0660922	0.0511231	0.237865	-0.0224821	0.590545	0.887107	-0.0326837	0.295026	0.676872	0.0243169	0.133518	0.590098	0.0885737	0.0242338	0.159124	0.0987718	0.0171238	0.0810249	815	CAMK2A	0	0	7	7	0	0	0	0	0	0	166	163	124	125	178
816	CAMK2B	calcium/calmodulin-dependent protein kinase II beta [Source:HGNC Symbol;Acc:HGNC:1461]	1	0	0	0	0	0	0	0	chr7:44258973-44365097 (-) // 99.95 // p13	-0.0102345	0.311345	0.850616	0.0471012	0.00853617	0.0966877	-0.0100833	0.192095	0.638235	-0.0203174	0.046884	0.318789	0.0184272	0.0085085	0.142963	0.0571841	0.000460128	0.0289098	0.0674185	0.00489327	0.036836	816	CAMK2B	0	0	0	0	0	0	0	0	0	0	166	163	268	243	178
817	CAMK2D	calcium/calmodulin-dependent protein kinase II delta [Source:HGNC Symbol;Acc:HGNC:1462]	1	0	0	0	0	0	0	0	chr4:114373569-114683202 (-) // 88.24 // q26	0.0218935	0.238539	0.807401	-0.0202282	0.208502	0.479034	0.021528	0.184826	0.630916	0.0434212	0.0689648	0.379112	0.0530543	0.0299017	0.297987	-0.0417583	0.0434191	0.207915	-0.0636468	0.0207278	0.0916522	817	CAMK2D	0	0	0	0	0	0	0	0	0	0	166	163	268	243	178
818	CAMK2G	calcium/calmodulin-dependent protein kinase II gamma [Source:HGNC Symbol;Acc:HGNC:1463]	1	0	0	0	0	0	0	0	chr10:75573906-75634537 (-) // 93.11 // q22.2	0.0301324	0.123135	0.680661	-0.0748744	0.00141093	0.0398813	0.00238667	0.196942	0.644004	0.0325156	0.0327412	0.271725	0.040191	0.107726	0.542651	-0.07726	0.0107215	0.110478	-0.107393	3.03086e-05	0.00141272	818	CAMK2G	0	0	0	0	0	0	0	0	0	0	166	163	268	243	178
829	CAPZA1	capping protein (actin filament) muscle Z-line, alpha 1 [Source:HGNC Symbol;Acc:HGNC:1488]	1	0	0	0	0	0	0	0	chr1:113162466-113214234 (+) // 96.52 // p13.2	0.0192893	0.00726001	0.220397	-0.0610074	0.0398371	0.210078	0.0744605	4.19297e-05	0.0301645	0.0937556	0.106739	0.456504	-0.0690585	0.016544	0.215573	-0.135468	0.0225458	0.154185	-0.154753	0.000505245	0.00884887	829	CAPZA1	0	0	0	0	0	0	0	0	0	0	166	163	268	243	178
830	CAPZA2	capping protein (actin filament) muscle Z-line, alpha 2 [Source:HGNC Symbol;Acc:HGNC:1490]	1	0	0	0	0	0	0	0	chr7:116502656-116528732 (+) // 76.84 // q31.2	-0.0136326	0.431877	0.898115	-0.0698235	0.0161057	0.133139	0.04661	0.273466	0.713491	0.0329711	0.407918	0.758235	-0.151293	0.00121786	0.0375981	-0.116429	0.0119576	0.115983	-0.102798	0.00321158	0.0281946	830	CAPZA2	2	8	19	32	20	0	0	0	0	0	94	49	68	21	22
834	CASP1	caspase 1, apoptosis-related cysteine peptidase [Source:HGNC Symbol;Acc:HGNC:1499]	1	0	0	0	0	0	0	0	chr11:104896234-104905430 (-) // 86.78 // q22.3	-0.201775	0.00201319	0.113475	0.129007	0.00207152	0.0480324	0.111035	0.0133811	0.245673	-0.0907392	0.0157182	0.193483	-0.238612	6.4878e-06	0.00060636	0.0179711	0.307173	0.55917	0.219748	2.67311e-05	0.00130029	834	CASP1	1	0	6	20	2	0	0	0	0	0	118	163	130	69	105
841	CASP8	caspase 8, apoptosis-related cysteine peptidase [Source:HGNC Symbol;Acc:HGNC:1509]	1	1	1	0	0	0	0	0	chr2:202098188-202146638 (+) // 95.86 // q33.1	0.0651304	0.03031	0.42014	-0.0743358	0.027457	0.174147	0.0457644	0.00407667	0.158968	0.110894	7.0597e-05	0.00859663	0.0188403	0.297529	0.76721	-0.120101	2.58774e-06	0.00362693	-0.185231	3.84226e-09	5.00181e-06	841	CASP8	0	0	0	0	3	0	0	0	0	0	166	163	268	243	96
842	CASP9	caspase 9, apoptosis-related cysteine peptidase [Source:HGNC Symbol;Acc:HGNC:1511]	1	0	0	0	0	0	0	0	chr1:15818770-15850740 (-) // 88.54 // p36.21	-0.0144526	0.62612	0.949872	0.0265726	0.0319966	0.188138	-0.0255854	0.023768	0.302283	-0.0400368	0.00487569	0.105072	0.0121286	0.320039	0.78344	0.052157	0.0096312	0.105149	0.0666096	0.0007835	0.0117493	842	CASP9	0	0	0	0	0	0	0	0	0	0	166	163	268	243	178
843	CASP10	caspase 10, apoptosis-related cysteine peptidase [Source:HGNC Symbol;Acc:HGNC:1500]	1	0	0	0	0	0	0	0	chr2:202047891-202084803 (+) // 78.05 // q33.1	0.0409106	0.0653936	0.557713	0.036286	0.00144793	0.0404526	-0.0314537	0.186486	0.633206	0.00945856	0.0148488	0.187877	0.0226414	0.020373	0.241416	0.067743	0.0107286	0.11053	0.0268286	0.0645852	0.183916	843	CASP10	0	0	0	0	0	0	0	0	0	0	166	163	268	243	178
912	CD1D	CD1d molecule [Source:HGNC Symbol;Acc:HGNC:1637]	1	1	1	0	0	0	0	0	chr1:158150720-158154671 (+) // 86.86 // q23.1	0.0550846	0.193171	0.193171	-0.0124696	0.193171	0.193171	0.00989175	0.193171	0.193171	0.0649794	0.193171	0.193171	-0.0828784	0.193171	0.193171	-0.0223654	0.193171	0.193171	-0.0774459	0.193171	0.193171	912	CD1D	0	0	0	0	0	0	0	0	0	0	166	163	268	243	178
917	CD3G	CD3g molecule, gamma (CD3-TCR complex) [Source:HGNC Symbol;Acc:HGNC:1675]	1	0	0	0	0	0	0	0	chr11:118215100-118224051 (+) // 100.0 // q23.3	0.194251	0.00403598	0.00403598	0.0461418	0.00403598	0.00403598	0.0136838	0.00403598	0.00403598	0.207943	0.00403598	0.00403598	0.153844	0.00403598	0.00403598	0.0324535	0.00403598	0.00403598	-0.161795	0.00403598	0.00403598	917	CD3G	0	0	0	0	0	0	0	0	0	0	166	163	268	243	178
919	CD247	CD247 molecule [Source:HGNC Symbol;Acc:HGNC:1677]	1	0	0	0	0	0	0	0	chr1:167400012-167487776 (-) // 99.66 // q24.2	0.000173113	0.103604	0.103604	-0.0348873	0.103604	0.103604	-0.0817603	0.103604	0.103604	-0.0815848	0.103604	0.103604	0.0488779	0.103604	0.103604	0.0468682	0.103604	0.103604	0.0467006	0.103604	0.103604	919	CD247	0	1	1	0	5	0	0	0	0	0	166	117	196	243	81
920	CD4	CD4 molecule [Source:HGNC Symbol;Acc:HGNC:1678]	1	0	0	0	0	0	0	0	chr12:6898679-6929974 (+) // 85.17 // p13.31	-0.0217625	0.141008	0.706243	0.029587	0.164177	0.424616	-0.0242992	0.146556	0.583908	-0.0460569	0.178443	0.559141	-0.0117049	0.467139	0.866637	0.0538819	0.0080603	0.0971768	0.0756411	0.0490269	0.155304	920	CD4	0	0	0	16	0	0	0	0	3	0	166	163	268	83	178
925	CD8A	CD8a molecule [Source:HGNC Symbol;Acc:HGNC:1706]	0	0	0	0	1	0	0	0	chr2:87011733-87018036 (-) // 80.63 // p11.2	-0.0215818	0.0170931	0.0170931	0.0708976	0.0170931	0.0170931	0.0224175	0.0170931	0.0170931	0.000836521	0.0170931	0.0170931	0.103692	0.0170931	0.0170931	0.0484734	0.0170931	0.0170931	0.0700595	0.0170931	0.0170931	925	CD8A	0	0	0	0	0	2	0	1	0	0	166	163	268	243	178
929	CD14	CD14 molecule [Source:HGNC Symbol;Acc:HGNC:1628]	1	1	1	0	0	0	0	0	chr5:140011320-140012772 (-) // 99.34 // q31.3	-1.14943	0.000437669	0.000437669	0.756426	0.000437669	0.000437669	0.689147	0.000437669	0.000437669	-0.460288	0.000437669	0.000437669	-0.961272	0.000437669	0.000437669	0.0672808	0.000437669	0.000437669	1.21672	0.000437669	0.000437669	929	CD14	17	18	23	22	23	0	0	0	0	0	14	20	49	62	11
930	CD19	CD19 molecule [Source:HGNC Symbol;Acc:HGNC:1633]	1	0	0	0	0	0	0	0	chr16:28943305-28950661 (+) // 96.72 // p11.2	0.0870962	1.92809e-07	1.92809e-07	-0.189631	1.92809e-07	1.92809e-07	0.0110376	1.92809e-07	1.92809e-07	0.0981231	1.92809e-07	1.92809e-07	0.103746	1.92809e-07	1.92809e-07	-0.200669	1.92809e-07	1.92809e-07	-0.287758	1.92809e-07	1.92809e-07	930	CD19	0	0	0	0	0	0	0	0	0	0	166	163	268	243	178
939	CD27	CD27 molecule [Source:HGNC Symbol;Acc:HGNC:11922]	0	0	0	0	1	0	0	0	chr12:6554161-6560879 (+) // 99.83 // p13.31	0.0561396	0.18219	0.18219	-0.0292082	0.18219	0.18219	-0.0560037	0.18219	0.18219	0.000129837	0.18219	0.18219	-0.0260817	0.18219	0.18219	0.0268001	0.18219	0.18219	-0.0293451	0.18219	0.18219	939	CD27	0	0	0	0	0	0	0	0	0	3	166	163	268	243	178
940	CD28	CD28 molecule [Source:HGNC Symbol;Acc:HGNC:1653]	1	0	0	0	1	1	0	0	chr2:204571197-204602556 (+) // 85.86 // q33.2	0.0853487	0.0404846	0.467219	0.00955946	0.172075	0.434781	-0.0314545	0.0817981	0.480976	0.0538923	0.00342722	0.0874396	0.151027	0.000475654	0.0190384	0.0410177	0.032355	0.180978	-0.0443301	0.000350478	0.00701405	940	CD28	0	0	0	0	5	0	0	0	0	1	166	163	268	243	81
941	CD80	CD80 molecule [Source:HGNC Symbol;Acc:HGNC:1700]	1	0	0	0	1	1	0	0	chr3:119243144-119278450 (-) // 91.34 // q13.33	0.0492832	0.0213865	0.36359	-0.0169379	0.186598	0.453555	-0.0490313	0.274291	0.713853	0.000252017	0.0653696	0.37083	0.30652	1.25565e-11	8.47564e-09	0.0320907	0.140105	0.375005	-0.0171951	0.161944	0.326101	941	CD80	0	0	1	0	0	0	0	1	0	0	166	163	196	243	178
942	CD86	CD86 molecule [Source:HGNC Symbol;Acc:HGNC:1705]	1	1	1	0	0	0	0	0	chr3:121796749-121839990 (+) // 99.09 // q13.33	-0.0822754	0.0729101	0.577162	0.215328	0.00102366	0.0343413	0.0658992	0.215489	0.663534	-0.0163735	0.151094	0.526718	-0.0378748	0.433836	0.851185	0.149424	0.0245514	0.160126	0.2317	1.21007e-05	0.000776321	942	CD86	0	0	1	7	1	0	0	0	0	0	166	163	196	125	129
948	CD36	CD36 molecule (thrombospondin receptor) [Source:HGNC Symbol;Acc:HGNC:1663]	1	1	1	0	0	0	0	0	chr7:80275632-80303732 (+) // 99.45 // q21.11	-0.120409	0.214136	0.789399	0.0823789	0.231686	0.504938	0.068583	0.0725475	0.460484	-0.051828	0.105776	0.454378	-0.38811	0.000514582	0.0201394	0.0137961	0.0287611	0.170536	0.134209	0.0405692	0.138226	948	CD36	0	4	1	14	4	0	0	0	0	0	166	66	196	93	89
958	CD40	CD40 molecule, TNF receptor superfamily member 5 [Source:HGNC Symbol;Acc:HGNC:11919]	0	0	0	0	1	1	0	0	chr20:44746935-44757752 (+) // 94.92 // q13.12	0.0859052	0.041798	0.473161	-0.0405099	0.00607967	0.0812205	-0.0639292	0.120481	0.550095	0.0219768	0.176227	0.556773	0.191643	1.49816e-09	6.02292e-07	0.0234168	0.10025	0.317021	-0.0624928	7.77384e-05	0.0025838	958	CD40	0	0	0	0	0	0	0	1	0	0	166	163	268	243	178
959	CD40LG	CD40 ligand [Source:HGNC Symbol;Acc:HGNC:11935]	0	0	0	0	1	0	0	0	chrX:135730368-135742548 (+) // 91.35 // q26.3	-0.00438813	0.137455	0.137455	0.0480129	0.137455	0.137455	0.00961949	0.137455	0.137455	0.0052275	0.137455	0.137455	-0.0146322	0.137455	0.137455	0.038394	0.137455	0.137455	0.0427844	0.137455	0.137455	959	CD40LG	0	0	0	0	0	0	0	0	0	0	166	163	268	243	178
960	CD44	CD44 molecule (Indian blood group) [Source:HGNC Symbol;Acc:HGNC:1681]	1	0	0	0	0	0	0	0	chr11:35160416-35243266 (+) // 96.88 // p13	0.0334848	0.00599936	0.20298	0.00857736	0.268303	0.543475	0.0283115	0.00129068	0.1034	0.0617939	0.000354941	0.0238701	-0.0255039	0.00862196	0.144161	-0.0197326	0.00935476	0.103749	-0.0532176	0.00190815	0.020325	960	CD44	0	0	0	0	0	0	0	0	0	0	166	163	268	243	178
966	CD59	CD59 molecule, complement regulatory protein [Source:HGNC Symbol;Acc:HGNC:1689]	1	0	0	0	0	0	0	0	chr11:33730138-33758025 (-) // 97.55 // p13	-0.0709808	0.0770066	0.587139	0.0605837	0.0265755	0.171549	0.0757363	0.0244826	0.305823	0.00475531	0.329327	0.703027	-0.155395	3.73899e-08	9.26546e-06	-0.0151539	0.0216151	0.151223	0.0558273	0.00815915	0.0509311	966	CD59	0	1	2	0	0	0	0	0	0	0	166	117	170	243	178
972	CD74	CD74 molecule, major histocompatibility complex, class II invariant chain [Source:HGNC Symbol;Acc:HGNC:1697]	0	0	0	0	1	0	0	0	chr5:149782683-149782877 (+) // 91.08 // q32	0.0818662	0.00424327	0.166106	0.0597305	0.0618339	0.261406	-0.0879473	0.00636776	0.186726	-0.00607828	0.548425	0.837196	0.0245945	0.11745	0.560075	0.147681	0.000247005	0.0219571	0.06581	0.0164876	0.0792842	972	CD74	0	0	0	0	0	0	0	0	0	0	166	163	268	243	178
983	CDK1	cyclin-dependent kinase 1 [Source:HGNC Symbol;Acc:HGNC:1722]	1	1	1	0	0	0	0	0	chr10:62538235-62554662 (+) // 95.12 // q21.2	-0.0724777	0.0858011	0.610049	-0.000369854	0.356021	0.625198	0.108037	0.00941333	0.216974	0.0355591	0.0661555	0.372738	0.169514	0.00468717	0.0977387	-0.108406	0.00078925	0.0362346	-0.0359289	0.00712766	0.04666	983	CDK1	0	0	1	6	0	0	0	0	0	0	166	163	196	132	178
998	CDC42	cell division cycle 42 [Source:HGNC Symbol;Acc:HGNC:1736]	1	0	0	0	0	0	0	0	chr1:22379181-22418260 (+) // 96.98 // p36.12 /// chr4:22728746-22729646 (-) // 92.91 // p15.2	-0.0382708	0.0106334	0.263992	0.00457609	0.0714236	0.281882	0.0156644	0.00625213	0.185578	-0.0226094	0.00594481	0.117219	-0.0551174	0.124292	0.572871	-0.0110848	0.192926	0.441147	0.027182	0.0176287	0.0826839	998	CDC42	0	0	0	0	0	0	0	0	0	0	166	163	268	243	178
1026	CDKN1A	cyclin-dependent kinase inhibitor 1A (p21, Cip1) [Source:HGNC Symbol;Acc:HGNC:1784]	1	0	0	0	0	0	0	0	chr6:36646505-36655108 (+) // 92.93 // p21.2	-0.13974	0.00118808	0.00118808	0.103451	0.00118808	0.00118808	0.175761	0.00118808	0.00118808	0.036018	0.00118808	0.00118808	0.00439352	0.00118808	0.00118808	-0.0723068	0.00118808	0.00118808	0.0674322	0.00118808	0.00118808	1026	CDKN1A	1	2	0	0	0	0	0	0	0	0	118	92	268	243	178
1027	CDKN1B	cyclin-dependent kinase inhibitor 1B (p27, Kip1) [Source:HGNC Symbol;Acc:HGNC:1785]	1	0	0	0	0	0	0	0	chr12:12870396-12875302 (+) // 97.77 // p13.1	-0.0311277	0.505483	0.505483	-0.00334805	0.505483	0.505483	0.02697	0.505483	0.505483	-0.00416096	0.505483	0.505483	0.0102356	0.505483	0.505483	-0.0303157	0.505483	0.505483	0.000807683	0.505483	0.505483	1027	CDKN1B	6	1	0	1	8	0	0	0	0	0	55	117	268	202	68
1054	CEBPG	CCAAT/enhancer binding protein (C/EBP), gamma [Source:HGNC Symbol;Acc:HGNC:1837]	1	0	0	0	0	0	0	0	chr19:33864647-33870896 (+) // 100.0 // q13.11	-0.0533706	0.13135	0.6918	0.019126	0.513687	0.745833	0.0723371	0.0477114	0.394164	0.0189677	0.598189	0.860358	0.0158978	0.0884535	0.502498	-0.0532096	0.102613	0.32067	0.000163922	0.903834	0.946217	1054	CEBPG	2	0	4	0	0	0	0	0	0	0	94	163	140	243	178
1072	CFL1	cofilin 1 (non-muscle) [Source:HGNC Symbol;Acc:HGNC:1874]	1	0	0	0	0	0	0	0	chr11:65622806-65623714 (-) // 99.2 // q13.1	0.0549591	0.0489701	0.504444	0.0237118	0.0109997	0.10905	-0.0674714	0.00102728	0.0965063	-0.0125111	0.152795	0.529224	-0.0667569	0.00248172	0.0627289	0.0911818	0.000249076	0.022036	0.0362175	0.0093936	0.0557525	1072	CFL1	1	2	1	3	7	0	0	0	1	0	118	92	196	158	74
1075	CTSC	cathepsin C [Source:HGNC Symbol;Acc:HGNC:2528]	0	0	0	0	1	0	0	0	chr11:88026760-88070873 (-) // 98.37 // q14.2	0.0311088	0.176121	0.752273	-0.0134655	0.30435	0.577935	0.0248674	0.00158857	0.110843	0.0559751	0.00858504	0.142279	0.121251	0.000188795	0.0091902	-0.0383321	6.6469e-05	0.013713	-0.0694403	0.000379194	0.00737021	1075	CTSC	0	0	0	0	0	1	0	2	0	0	166	163	268	243	178
1130	LYST	lysosomal trafficking regulator [Source:HGNC Symbol;Acc:HGNC:1968]	1	0	0	0	1	0	0	0	chr1:235935240-235937569 (-) // 50.68 // q42.3	0.0653635	0.00273395	0.132752	0.0422143	0.0314454	0.186467	-0.00221829	0.129058	0.560998	0.0631436	0.0201382	0.216563	0.0824085	0.0337109	0.318663	0.0444325	0.020452	0.147134	-0.0209267	0.362575	0.543147	1130	LYST	0	0	0	0	0	0	0	0	0	0	166	163	268	243	178
1147	CHUK	conserved helix-loop-helix ubiquitous kinase [Source:HGNC Symbol;Acc:HGNC:1974]	1	1	1	0	0	0	0	0	chr10:101948124-101989352 (-) // 88.49 // q24.31	-0.0214602	0.00357954	0.00357954	0.0384362	0.00357954	0.00357954	0.20588	0.00357954	0.00357954	0.18442	0.00357954	0.00357954	-0.0498048	0.00357954	0.00357954	-0.167445	0.00357954	0.00357954	-0.145984	0.00357954	0.00357954	1147	CHUK	0	2	11	12	17	0	0	0	0	0	166	92	103	107	34
1178	CLC	Charcot-Leyden crystal galectin [Source:HGNC Symbol;Acc:HGNC:2014]	0	0	0	0	1	1	0	0	chr19:40221895-40228625 (-) // 97.66 // q13.2	0.0549457	0.176685	0.176685	-0.00771883	0.176685	0.176685	0.014541	0.176685	0.176685	0.0694822	0.176685	0.176685	-0.0190315	0.176685	0.176685	-0.0222643	0.176685	0.176685	-0.0772054	0.176685	0.176685	1178	CLC	0	0	0	0	0	0	0	0	0	0	166	163	268	243	178
1191	CLU	clusterin [Source:HGNC Symbol;Acc:HGNC:2095]	1	0	0	0	1	0	0	0	chr8:27471094-27472453 (-) // 46.31 // p21.1	0.0976634	0.00739001	0.222434	-0.00682657	0.121494	0.36704	-0.118948	9.6647e-05	0.0394341	-0.0212876	0.0143223	0.184643	0.105439	0.00352392	0.0801667	0.112123	0.000501334	0.0300978	0.0144575	0.0105691	0.0599322	1191	CLU	1	0	0	0	0	0	0	0	0	0	118	163	268	243	178
1235	CCR6	chemokine (C-C motif) receptor 6 [Source:HGNC Symbol;Acc:HGNC:1607]	1	0	0	0	0	0	0	0	chr6:167536258-167552416 (+) // 75.59 // q27	0.0563477	8.25532e-06	8.25532e-06	-0.28622	8.25532e-06	8.25532e-06	-0.0796472	8.25532e-06	8.25532e-06	-0.023302	8.25532e-06	8.25532e-06	0.0221476	8.25532e-06	8.25532e-06	-0.206574	8.25532e-06	8.25532e-06	-0.262919	8.25532e-06	8.25532e-06	1235	CCR6	0	0	28	7	0	0	0	0	0	0	166	163	33	125	178
1378	CR1	complement component (3b/4b) receptor 1 (Knops blood group) [Source:HGNC Symbol;Acc:HGNC:2334]	1	1	0	1	1	1	0	0	chr1:207669587-207813557 (+) // 96.22 // q32.2	-0.0037184	0.524626	0.926242	0.0235633	0.106466	0.344112	-0.0496034	0.0477113	0.394164	-0.0533242	0.0244041	0.23679	0.00309505	0.209523	0.69087	0.0731683	0.0275798	0.168111	0.0768905	0.0128574	0.0677832	1378	CR1	0	0	0	0	0	0	0	0	0	0	166	163	268	243	178
1380	CR2	complement component (3d/Epstein Barr virus) receptor 2 [Source:HGNC Symbol;Acc:HGNC:2336]	1	0	0	0	1	0	0	0	chr1:207627694-207663229 (+) // 99.8 // q32.2	0.0191793	0.344978	0.864136	0.00818952	0.22729	0.500671	-0.0496245	0.0530615	0.409939	-0.0304469	0.283402	0.666882	0.0345416	0.139195	0.598921	0.0578165	0.135038	0.367999	0.0386367	0.145825	0.305234	1380	CR2	0	0	0	0	0	0	0	0	0	0	166	163	268	243	178
1385	CREB1	cAMP responsive element binding protein 1 [Source:HGNC Symbol;Acc:HGNC:2345]	1	1	1	0	0	0	0	0	chr2:208394663-208463561 (+) // 90.86 // q33.3	0.166467	0.000403442	0.0486936	-0.0551456	0.0195648	0.146936	-0.0335669	0.0320633	0.337647	0.132903	0.000565421	0.0317946	0.014722	0.145708	0.610276	-0.0215796	0.00118122	0.0429411	-0.18805	3.96481e-06	0.000389185	1385	CREB1	6	8	32	21	15	0	0	0	0	0	55	49	27	65	42
1386	ATF2	activating transcription factor 2 [Source:HGNC Symbol;Acc:HGNC:784]	1	1	1	0	0	0	0	0	chr2:175978970-176032897 (-) // 94.65 // q31.1	-0.0123014	0.158333	0.728829	-0.00424964	0.614242	0.810216	0.0775544	0.00831728	0.205197	0.0652538	0.00977141	0.151432	0.0215953	0.2595	0.737301	-0.0817992	0.0104518	0.108916	-0.0694989	0.0126008	0.0668687	1386	ATF2	5	1	8	7	12	0	0	0	0	0	62	117	120	125	49
1387	CREBBP	CREB binding protein [Source:HGNC Symbol;Acc:HGNC:2348]	1	0	0	0	0	0	0	0	chr16:3776568-3930711 (-) // 96.63 // p13.3	0.0103555	0.103109	0.647229	0.0361113	0.0918225	0.319404	-0.00580883	0.0336448	0.342748	0.00454625	0.0507915	0.330725	0.000447071	0.0604849	0.425548	0.0419206	0.00110551	0.0418172	0.0315657	0.000426012	0.00795227	1387	CREBBP	0	0	0	0	0	0	0	0	0	0	166	163	268	243	178
1398	CRK	v-crk avian sarcoma virus CT10 oncogene homolog [Source:HGNC Symbol;Acc:HGNC:2362]	1	0	0	0	0	0	0	0	chr17:1323986-1359512 (-) // 84.17 // p13.3	-0.0348448	0.0951773	0.631958	-0.0570284	0.121098	0.366584	-0.00638036	0.0884893	0.495064	-0.0412204	0.0128555	0.174541	-0.118369	0.004304	0.0925005	-0.0506469	0.129019	0.35928	-0.0158062	0.0482986	0.153799	1398	CRK	0	1	18	35	14	0	0	0	0	0	166	117	73	3	45
1401	CRP	C-reactive protein, pentraxin-related [Source:HGNC Symbol;Acc:HGNC:2367]	0	0	0	0	1	0	0	0	chr1:159682451-159684364 (-) // 90.31 // q23.2	-0.00468448	0.618731	0.948105	0.028983	0.233918	0.50673	-0.00228533	0.62841	0.900212	-0.00696875	0.274988	0.659695	0.0217247	0.498975	0.878432	0.0312646	0.126044	0.355103	0.0359476	0.0262624	0.105703	1401	CRP	0	0	0	0	0	0	0	0	0	0	166	163	268	243	178
1432	MAPK14	mitogen-activated protein kinase 14 [Source:HGNC Symbol;Acc:HGNC:6876]	1	1	1	0	0	0	0	0	chr6:35995572-36078535 (+) // 98.64 // p21.31	0.0758898	0.049387	0.505757	0.0183602	0.0440094	0.220248	-0.016267	0.228798	0.675697	0.0596219	0.00409687	0.0958479	-0.0120824	0.0610608	0.427668	0.0346303	0.166153	0.408748	-0.0412616	0.0995063	0.241508	1432	MAPK14	0	0	0	0	0	0	0	0	0	0	166	163	268	243	178
1435	CSF1	colony stimulating factor 1 (macrophage) [Source:HGNC Symbol;Acc:HGNC:2432]	1	0	0	0	0	0	0	0	chr1:110453521-110467824 (+) // 70.59 // p13.3	0.0335057	0.217131	0.791285	0.0666566	0.0108712	0.108411	0.0702614	0.0281201	0.323044	0.103765	0.000865308	0.0402644	0.0799569	0.00351586	0.080129	-0.00360365	0.0232698	0.156425	-0.0371095	0.00493823	0.0370317	1435	CSF1	0	0	0	1	0	0	0	0	0	0	166	163	268	202	178
1436	CSF1R	colony stimulating factor 1 receptor [Source:HGNC Symbol;Acc:HGNC:2433]	1	0	0	0	0	0	0	0	chr5:149432858-149492935 (-) // 96.14 // q32	-0.43634	8.89038e-05	8.89038e-05	0.219785	8.89038e-05	8.89038e-05	0.298389	8.89038e-05	8.89038e-05	-0.137946	8.89038e-05	8.89038e-05	-0.503994	8.89038e-05	8.89038e-05	-0.0786094	8.89038e-05	8.89038e-05	0.357732	8.89038e-05	8.89038e-05	1436	CSF1R	20	18	17	28	21	0	0	0	0	0	7	20	78	37	17
1499	CTNNB1	catenin (cadherin-associated protein), beta 1, 88kDa [Source:HGNC Symbol;Acc:HGNC:2514]	1	0	0	0	0	0	0	0	chr3:41267185-41281612 (+) // 97.37 // p22.1	-0.0193142	0.169288	0.741607	0.028002	0.135026	0.386426	0.0629491	0.00437567	0.163952	0.0436356	0.107172	0.457252	-0.120054	0.00535118	0.105851	-0.0349461	0.131476	0.362816	-0.0156326	0.124844	0.277858	1499	CTNNB1	0	3	20	12	11	0	0	0	0	0	166	81	65	107	52
1508	CTSB	cathepsin B [Source:HGNC Symbol;Acc:HGNC:2527]	1	1	1	0	0	0	0	0	chr8:11701827-11725573 (-) // 95.14 // p23.1	-0.0036492	0.433066	0.898125	0.0502207	0.081816	0.301435	0.0579191	0.0964072	0.511528	0.0542699	0.1006	0.445225	-0.273717	2.14528e-06	0.000253881	-0.00770057	0.165606	0.407956	-0.00405207	0.0443645	0.145727	1508	CTSB	4	3	9	19	3	0	0	0	0	0	69	81	116	74	96
1512	CTSH	cathepsin H [Source:HGNC Symbol;Acc:HGNC:2535]	0	0	0	0	1	0	0	0	chr15:79214115-79237351 (-) // 99.14 // q25.1	0.0266443	0.00922733	0.00922733	-0.118097	0.00922733	0.00922733	-0.0504815	0.00922733	0.00922733	-0.0238417	0.00922733	0.00922733	0.0804803	0.00922733	0.00922733	-0.0676168	0.00922733	0.00922733	-0.0942563	0.00922733	0.00922733	1512	CTSH	0	0	0	0	0	2	1	3	0	0	166	163	268	243	178
1513	CTSK	cathepsin K [Source:HGNC Symbol;Acc:HGNC:2536]	1	1	1	0	0	0	0	0	chr1:150768724-150780737 (-) // 95.15 // q21.3	-0.161332	8.71146e-07	8.71146e-07	-0.0379397	8.71146e-07	8.71146e-07	0.215828	8.71146e-07	8.71146e-07	0.0544873	8.71146e-07	8.71146e-07	0.0427424	8.71146e-07	8.71146e-07	-0.253766	8.71146e-07	8.71146e-07	-0.0924325	8.71146e-07	8.71146e-07	1513	CTSK	0	0	0	0	0	0	0	0	0	0	166	163	268	243	178
1514	CTSL	cathepsin L [Source:HGNC Symbol;Acc:HGNC:2537]	1	1	1	0	1	0	0	0	chr9:90341033-90346307 (+) // 100.0 // q21.33	-0.217179	4.35364e-07	4.35364e-07	0.0935872	4.35364e-07	4.35364e-07	0.126405	4.35364e-07	4.35364e-07	-0.0907676	4.35364e-07	4.35364e-07	-0.45336	4.35364e-07	4.35364e-07	-0.0328211	4.35364e-07	4.35364e-07	0.184356	4.35364e-07	4.35364e-07	1514	CTSL	0	0	0	0	0	0	0	0	3	0	166	163	268	243	178
1520	CTSS	cathepsin S [Source:HGNC Symbol;Acc:HGNC:2545]	1	1	1	0	1	0	0	0	chr1:150704857-150738234 (-) // 80.88 // q21.3	-0.0202792	0.134474	0.696181	0.0280834	0.031352	0.186262	0.0564544	0.0178143	0.272371	0.0361746	0.0707468	0.382865	-0.073947	0.132856	0.588743	-0.0283677	0.248843	0.501461	-0.00808602	0.237319	0.414457	1520	CTSS	0	1	1	13	3	0	0	1	0	0	166	117	196	100	96
1535	CYBA	cytochrome b-245, alpha polypeptide [Source:HGNC Symbol;Acc:HGNC:2577]	1	0	0	0	0	0	0	0	chr16:88709697-88717449 (-) // 93.6 // q24.3	-0.0265073	0.451083	0.902928	0.116173	0.000534433	0.0257306	0.033011	0.349093	0.766317	0.00649893	0.855115	0.956334	0.0527947	0.100532	0.528415	0.0831667	0.0296342	0.172827	0.10968	0.00138886	0.0167396	1535	CYBA	0	0	0	0	0	0	0	0	0	0	166	163	268	243	178
1536	CYBB	cytochrome b-245, beta polypeptide [Source:HGNC Symbol;Acc:HGNC:2578]	1	0	0	0	0	0	0	0	chrX:37639319-37672714 (+) // 87.46 // p11.4	-0.0557913	0.0221026	0.367832	0.0979479	0.0201174	0.148883	0.0625667	0.204375	0.651939	0.00677113	0.0342938	0.277696	0.0353008	0.310607	0.776619	0.035386	0.192514	0.440828	0.0911747	0.0109176	0.0610971	1536	CYBB	1	4	4	8	5	0	0	0	0	0	118	66	140	123	81
1540	CYLD	cylindromatosis (turban tumor syndrome) [Source:HGNC Symbol;Acc:HGNC:2584]	1	1	1	0	0	0	0	0	chr16:50833192-50835845 (+) // 82.53 // q12.1	0.0330229	0.0182033	0.341242	-0.0544054	0.00190542	0.0462667	-0.0017494	0.0874904	0.492943	0.031275	0.0636208	0.365808	0.0601264	0.00081039	0.02833	-0.0526566	0.015819	0.131421	-0.0856803	0.000308991	0.00646539	1540	CYLD	10	2	11	13	10	0	0	0	0	0	32	92	103	100	57
1594	CYP27B1	cytochrome P450, family 27, subfamily B, polypeptide 1 [Source:HGNC Symbol;Acc:HGNC:2606]	1	0	0	0	0	0	0	0	chr12:58156121-58160945 (-) // 88.25 // q14.1	0.00966248	0.117898	0.117898	0.0210959	0.117898	0.117898	0.0633787	0.117898	0.117898	0.0730387	0.117898	0.117898	0.0648415	0.117898	0.117898	-0.0422874	0.117898	0.117898	-0.0519464	0.117898	0.117898	1594	CYP27B1	0	0	0	0	0	0	0	0	1	0	166	163	268	243	178
1604	CD55	CD55 molecule, decay accelerating factor for complement (Cromer blood group) [Source:HGNC Symbol;Acc:HGNC:2665]	1	0	0	0	1	0	0	0	chr1:207494852-207510756 (+) // 74.17 // q32.2	0.0217746	0.560309	0.93427	0.0887901	0.0181923	0.141439	-0.0398665	0.223961	0.671085	-0.0180931	0.483887	0.802558	0.0915887	0.0146365	0.200715	0.128656	0.00265846	0.0598154	0.10688	0.0029797	0.0269434	1604	CD55	0	0	0	1	0	0	0	0	0	0	166	163	268	202	178
1612	DAPK1	death-associated protein kinase 1 [Source:HGNC Symbol;Acc:HGNC:2674]	1	0	0	0	0	0	0	0	chr9:90112795-90323543 (+) // 98.7 // q21.33	-0.0732993	0.142511	0.70819	0.0944927	0.00531943	0.0769446	0.0675576	0.235029	0.680265	-0.00574434	0.613294	0.866965	-0.0248079	0.390412	0.829591	0.0269364	0.188332	0.435801	0.100237	0.0261057	0.105345	1612	DAPK1	0	0	0	0	0	0	0	0	0	0	166	163	268	243	178
1613	DAPK3	death-associated protein kinase 3 [Source:HGNC Symbol;Acc:HGNC:2676]	1	0	0	0	0	0	0	0	chr19:3958975-3959467 (+) // 99.39 // p13.3	-0.148769	0.000339564	0.000339564	-0.0558657	0.000339564	0.000339564	0.00624775	0.000339564	0.000339564	-0.142527	0.000339564	0.000339564	0.0505644	0.000339564	0.000339564	-0.0621058	0.000339564	0.000339564	0.0866615	0.000339564	0.000339564	1613	DAPK3	0	0	0	0	0	0	0	0	0	0	166	163	268	243	178
1650	DDOST	dolichyl-diphosphooligosaccharide--protein glycosyltransferase subunit (non-catalytic) [Source:HGNC Symbol;Acc:HGNC:2728]	1	0	0	0	0	0	0	0	chr1:20978272-20987944 (-) // 82.79 // p36.12	0.022962	0.525882	0.926371	-0.0687386	0.0487028	0.232117	-0.0911547	0.00416035	0.160527	-0.0681963	0.00539027	0.110919	-0.0644572	0.0386422	0.340548	0.0224164	0.271228	0.523989	-0.000543716	0.194835	0.366257	1650	DDOST	2	2	14	3	20	0	0	0	0	0	94	92	89	158	22
1654	DDX3X	DEAD (Asp-Glu-Ala-Asp) box helicase 3, X-linked [Source:HGNC Symbol;Acc:HGNC:2745]	1	0	0	0	0	0	0	0	chrX:41193414-41197878 (+) // 89.33 // p11.4	0.0612105	0.0127414	0.285967	0.02335	0.0454505	0.223621	0.0397467	0.00359169	0.151244	0.100959	0.00101497	0.0447386	-0.0180259	0.0391245	0.342316	-0.0163979	0.0878103	0.296419	-0.0776086	0.00163425	0.0185687	1654	DDX3X	0	0	0	0	0	0	0	0	0	0	166	163	268	243	178
1660	DHX9	DEAH (Asp-Glu-Ala-His) box helicase 9 [Source:HGNC Symbol;Acc:HGNC:2750]	1	0	0	0	0	0	0	0	chr1:182808540-182856882 (+) // 98.24 // q25.3	0.275027	0.00104527	0.0821126	0.0231418	0.00628423	0.0828527	-0.0294229	0.599698	0.889813	0.245604	0.000409853	0.0260701	0.0110336	0.558111	0.89937	0.0525658	0.028877	0.170847	-0.222462	0.0032132	0.0281947	1660	DHX9	0	0	0	0	0	0	0	0	0	0	166	163	268	243	178
1669	DEFA4	defensin, alpha 4, corticostatin [Source:HGNC Symbol;Acc:HGNC:2763]	1	0	0	0	0	0	0	0	chr8:6793344-6795786 (-) // 100.0 // p23.1	-0.00674157	0.626618	0.626618	0.00562994	0.626618	0.626618	0.0105364	0.626618	0.626618	0.0038037	0.626618	0.626618	-0.0195476	0.626618	0.626618	-0.00490628	0.626618	0.626618	0.00183106	0.626618	0.626618	1669	DEFA4	0	0	0	0	0	0	0	0	0	0	166	163	268	243	178
1670	DEFA5	defensin, alpha 5, Paneth cell-specific [Source:HGNC Symbol;Acc:HGNC:2764]	1	0	0	0	0	0	0	0	chr8:6912828-6914259 (-) // 100.0 // p23.1	0.010565	0.00276437	0.00276437	0.0891184	0.00276437	0.00276437	-0.0844944	0.00276437	0.00276437	-0.0739322	0.00276437	0.00276437	0.0619421	0.00276437	0.00276437	0.173614	0.00276437	0.00276437	0.163048	0.00276437	0.00276437	1670	DEFA5	0	0	0	0	0	0	0	0	0	0	166	163	268	243	178
1671	DEFA6	defensin, alpha 6, Paneth cell-specific [Source:HGNC Symbol;Acc:HGNC:2765]	1	0	0	0	0	0	0	0	chr8:6782220-6783598 (-) // 97.26 // p23.1	0.0104934	0.000629623	0.000629623	0.137058	0.000629623	0.000629623	0.0461558	0.000629623	0.000629623	0.056639	0.000629623	0.000629623	0.0477478	0.000629623	0.000629623	0.0909076	0.000629623	0.000629623	0.0804121	0.000629623	0.000629623	1671	DEFA6	0	0	0	0	0	0	0	0	0	0	166	163	268	243	178
1672	DEFB1	defensin, beta 1 [Source:HGNC Symbol;Acc:HGNC:2766]	1	0	0	0	0	0	0	0	chr8:6728158-6735450 (-) // 99.38 // p23.1	-0.066929	0.122736	0.122736	0.00798482	0.122736	0.122736	0.0725449	0.122736	0.122736	0.00561557	0.122736	0.122736	-0.0637831	0.122736	0.122736	-0.0645614	0.122736	0.122736	0.00236408	0.122736	0.122736	1672	DEFB1	0	0	0	0	0	0	0	0	0	0	166	163	268	243	178
1675	CFD	complement factor D (adipsin) [Source:HGNC Symbol;Acc:HGNC:2771]	1	0	0	0	0	0	0	0	chr19:859710-863569 (+) // 78.99 // p13.3	-0.233303	0.000114387	0.000114387	0.269213	0.000114387	0.000114387	0.193053	0.000114387	0.000114387	-0.0402491	0.000114387	0.000114387	-0.194197	0.000114387	0.000114387	0.0761623	0.000114387	0.000114387	0.309456	0.000114387	0.000114387	1675	CFD	0	3	12	16	0	0	0	0	8	6	166	81	98	83	178
1739	DLG1	discs, large homolog 1 (Drosophila) [Source:HGNC Symbol;Acc:HGNC:2900]	0	0	0	0	1	0	0	0	chr3:196769431-197025447 (-) // 97.12 // q29	0.0236008	0.0374461	0.4568	-0.0845089	0.0190975	0.145252	-0.00897003	0.01263	0.240189	0.014629	0.0278351	0.25226	-0.0152843	0.180517	0.659088	-0.0755373	0.00304617	0.0634662	-0.0991374	0.00656635	0.0442993	1739	DLG1	0	0	0	0	0	4	1	13	0	0	166	163	268	243	178
1755	DMBT1	deleted in malignant brain tumors 1 [Source:HGNC Symbol;Acc:HGNC:2926]	1	1	1	0	0	0	0	0	chr10:124320180-124403252 (+) // 96.21 // q26.13	0.038675	0.000517748	0.000517748	0.164233	0.000517748	0.000517748	0.038675	0.000517748	0.000517748	0.0773524	0.000517748	0.000517748	0.0509265	0.000517748	0.000517748	0.125559	0.000517748	0.000517748	0.0868789	0.000517748	0.000517748	1755	DMBT1	0	0	6	2	0	0	0	0	0	0	166	163	130	178	178
1793	DOCK1	dedicator of cytokinesis 1 [Source:HGNC Symbol;Acc:HGNC:2987]	1	0	0	0	0	0	0	0	chr10:128594069-129250579 (+) // 98.8 // q26.2	-0.00531096	0.123098	0.680661	0.0611299	0.028717	0.177734	0.021215	0.156042	0.595739	0.0159046	0.172177	0.552225	-0.00693037	0.124817	0.573521	0.0399152	0.0307478	0.176272	0.0452277	0.0215754	0.0939198	1793	DOCK1	0	0	0	0	0	0	0	0	0	0	166	163	268	243	178
1839	HBEGF	heparin-binding EGF-like growth factor [Source:HGNC Symbol;Acc:HGNC:3059]	1	0	0	0	0	0	0	0	chr5:139712428-139726174 (-) // 94.03 // q31.3	-0.244091	0.00147003	0.0968363	0.182023	0.00804929	0.0940373	0.171353	0.0239578	0.303227	-0.072737	0.261631	0.646434	-0.166173	0.0199905	0.238555	0.010669	0.858979	0.934415	0.25476	0.000265767	0.0058663	1839	HBEGF	9	14	16	1	7	0	0	0	0	0	41	33	82	202	74
1845	DUSP3	dual specificity phosphatase 3 [Source:HGNC Symbol;Acc:HGNC:3069]	1	1	1	0	0	0	0	0	chr17:41843492-41856339 (-) // 91.63 // q21.31	-0.0371102	0.131524	0.692143	0.0720813	0.0136558	0.122262	0.0587042	0.0529609	0.409625	0.021595	0.360648	0.725385	-0.0960489	0.00130598	0.0395973	0.0133783	0.616074	0.794492	0.0504932	0.0481192	0.15341	1845	DUSP3	0	0	0	1	0	0	0	0	0	0	166	163	268	202	178
1846	DUSP4	dual specificity phosphatase 4 [Source:HGNC Symbol;Acc:HGNC:3070]	1	1	1	0	0	0	0	0	chr8:29193619-29208041 (-) // 99.32 // p12	-0.274273	0.00676671	0.211997	0.280679	0.00112245	0.0359428	0.0322971	0.351566	0.767892	-0.241974	0.000433403	0.0268046	-0.270973	0.00248316	0.0627289	0.248386	0.0065696	0.0891077	0.522655	7.48068e-09	7.59353e-06	1846	DUSP4	4	0	1	1	0	0	0	0	0	0	69	163	196	202	178
1848	DUSP6	dual specificity phosphatase 6 [Source:HGNC Symbol;Acc:HGNC:3072]	1	1	1	0	0	0	0	0	chr12:89741838-89746164 (-) // 99.0 // q21.33	-0.580824	0.00228314	0.120261	0.302784	0.0722931	0.283721	0.454758	0.0131234	0.243496	-0.126066	0.416089	0.762593	-0.952555	1.63381e-07	3.1125e-05	-0.151972	0.315917	0.567138	0.42885	0.0121676	0.0654487	1848	DUSP6	17	23	23	38	25	0	0	0	0	0	14	5	49	1	8
1849	DUSP7	dual specificity phosphatase 7 [Source:HGNC Symbol;Acc:HGNC:3073]	1	1	1	0	0	0	0	0	chr3:52082938-52084328 (-) // 85.35 // p21.2	0.00455019	0.252888	0.817938	-0.00956436	0.187309	0.454393	0.0990069	0.0636902	0.43859	0.103556	0.000983262	0.0438856	0.0312848	0.0471949	0.377525	-0.108575	0.00291434	0.0621919	-0.113124	8.09371e-06	0.000601255	1849	DUSP7	0	0	0	0	0	0	0	0	0	0	166	163	268	243	178
1950	EGF	epidermal growth factor [Source:HGNC Symbol;Acc:HGNC:3229]	1	0	0	0	0	0	0	0	chr4:110834049-110933419 (+) // 98.91 // q25	-0.0653371	0.032196	0.032196	-0.0900365	0.032196	0.032196	-0.0147736	0.032196	0.032196	-0.0801108	0.032196	0.032196	0.00126901	0.032196	0.032196	-0.0752646	0.032196	0.032196	-0.00992663	0.032196	0.032196	1950	EGF	0	0	0	0	0	0	0	0	0	0	166	163	268	243	178
1956	EGFR	epidermal growth factor receptor [Source:HGNC Symbol;Acc:HGNC:3236]	1	0	0	0	0	0	0	0	chr7:55233044-55236328 (+) // 100.0 // p11.2	-0.0139553	0.0111732	0.267535	0.0704208	0.016048	0.132963	-0.0101647	0.130857	0.563222	-0.02412	0.0647785	0.369049	0.019281	0.32346	0.785434	0.0805857	0.0247411	0.160555	0.0945423	0.000468346	0.00847627	1956	EGFR	5	1	26	35	2	0	0	0	0	0	62	117	39	3	105
1958	EGR1	early growth response 1 [Source:HGNC Symbol;Acc:HGNC:3238]	1	0	0	0	0	0	0	0	chr5:137801167-137804992 (+) // 90.3 // q31.2	0.207996	0.0850989	0.608198	-0.131737	0.128123	0.376429	-0.0549797	0.157614	0.59753	0.153023	0.0232329	0.232082	0.0999119	0.215636	0.696499	-0.07676	0.0901554	0.300851	-0.284759	0.000391685	0.00755059	1958	EGR1	3	0	1	0	4	0	0	0	0	0	85	163	196	243	89
2002	ELK1	ELK1, member of ETS oncogene family [Source:HGNC Symbol;Acc:HGNC:3321]	1	1	1	0	0	0	0	0	chrX:47494919-47510020 (-) // 98.37 // p11.23	0.0121629	0.084209	0.605169	0.0797367	0.00469412	0.0718689	0.0375415	0.00129557	0.1034	0.0497117	0.00838873	0.140778	-0.00556892	0.204867	0.686724	0.0421888	0.0532641	0.230414	0.0300237	0.113134	0.261288	2002	ELK1	0	0	0	0	0	0	0	0	0	0	166	163	268	243	178
2033	EP300	E1A binding protein p300 [Source:HGNC Symbol;Acc:HGNC:3373]	1	0	0	0	0	0	0	0	chr22:41487789-41576081 (+) // 95.37 // q13.2	0.00143525	0.420354	0.893221	-0.0508785	0.0246014	0.164715	0.077142	0.00720089	0.196102	0.078578	0.000173423	0.0151711	-0.0958212	0.00424654	0.0916781	-0.128021	0.00477952	0.0773595	-0.129454	0.00010519	0.00317573	2033	EP300	0	1	5	4	0	0	0	0	0	0	166	117	135	147	178
2058	EPRS	glutamyl-prolyl-tRNA synthetase [Source:HGNC Symbol;Acc:HGNC:3418]	1	0	0	0	0	0	0	0	chr1:220141941-220219872 (-) // 98.14 // q41	0.102308	0.00780274	0.228503	-0.0373799	0.169265	0.431585	-0.026889	0.168254	0.611453	0.0754197	0.0619581	0.361504	0.00223466	0.0344028	0.321834	-0.0104883	0.679785	0.834206	-0.112799	0.00164931	0.01867	2058	EPRS	0	0	2	0	0	0	0	0	0	0	166	163	170	243	178
2064	ERBB2	erb-b2 receptor tyrosine kinase 2 [Source:HGNC Symbol;Acc:HGNC:3430]	1	0	0	0	0	0	0	0	chr17:37856479-37868583 (+) // 99.77 // q12	-0.0432048	0.0162831	0.323502	-0.013039	0.32122	0.593314	-0.0360936	0.0318236	0.337089	-0.0792989	0.00765987	0.134271	-0.0330018	0.186525	0.665423	0.0230552	0.211969	0.462817	0.0662624	0.0367987	0.130006	2064	ERBB2	0	0	0	0	0	0	0	0	0	0	166	163	268	243	178
2065	ERBB3	erb-b2 receptor tyrosine kinase 3 [Source:HGNC Symbol;Acc:HGNC:3431]	1	0	0	0	0	0	0	0	chr12:56487110-56487771 (+) // 94.56 // q13.2	0.0168785	0.115401	0.667013	-0.0140286	0.207377	0.477686	0.029518	0.0856083	0.489418	0.046398	0.00242511	0.0724528	-0.0270161	0.111482	0.550608	-0.0435497	0.00518139	0.0803564	-0.0604299	0.000329271	0.00671629	2065	ERBB3	0	0	0	0	0	0	0	0	0	0	166	163	268	243	178
2066	ERBB4	erb-b2 receptor tyrosine kinase 4 [Source:HGNC Symbol;Acc:HGNC:3432]	1	0	0	0	0	0	0	0	chr2:212246814-213403287 (-) // 98.85 // q34	0.0245838	0.0256851	0.391615	0.0324957	0.0206802	0.151174	-0.0604086	0.0988009	0.515148	-0.0358231	0.0100898	0.154052	0.0179431	0.200113	0.681163	0.0929003	0.00713257	0.0924289	0.0683234	0.00562546	0.0401074	2066	ERBB4	0	0	0	0	0	0	0	0	1	0	166	163	268	243	178
2067	ERCC1	excision repair cross-complementation group 1 [Source:HGNC Symbol;Acc:HGNC:3433]	0	0	0	0	1	0	0	0	chr19:45912871-45927173 (-) // 99.91 // q13.32	-0.129326	0.00222588	0.118693	0.0979646	0.00311157	0.0584422	0.151964	0.0033332	0.147053	0.02264	0.30428	0.683986	-0.14406	0.000334339	0.014371	-0.0540002	0.0318153	0.179472	0.0753274	0.0020401	0.0212058	2067	ERCC1	0	0	0	0	0	1	0	0	0	0	166	163	268	243	178
2069	EREG	epiregulin [Source:HGNC Symbol;Acc:HGNC:3443]	1	1	1	0	0	0	0	0	chr4:75230862-75247701 (+) // 57.54 // q13.3	-0.662785	0.000127277	0.0247647	0.249673	0.00171811	0.0440395	0.426196	0.000142888	0.0456867	-0.236589	0.0121234	0.168964	-0.320961	0.000855712	0.0292962	-0.176522	0.313639	0.565174	0.486261	0.0014957	0.0175523	2069	EREG	10	5	14	3	3	0	0	0	0	0	32	63	89	158	96
2150	F2RL1	coagulation factor II (thrombin) receptor-like 1 [Source:HGNC Symbol;Acc:HGNC:3538]	1	1	1	0	0	0	0	0	chr5:76114863-76129733 (+) // 99.24 // q13.3	0.110944	0.0307695	0.421424	-0.0669094	0.000873229	0.031808	-0.0628992	0.182182	0.627955	0.0480455	0.330595	0.704031	0.0883469	0.0096735	0.155833	-0.00400906	0.00839766	0.0989484	-0.114956	3.29953e-05	0.00149711	2150	F2RL1	0	0	0	0	0	0	0	0	0	0	166	163	268	243	178
2161	F12	coagulation factor XII (Hageman factor) [Source:HGNC Symbol;Acc:HGNC:3530]	1	0	0	0	0	0	0	0	chr5:176829140-176836577 (-) // 99.9 // q35.3	-0.00830529	0.476862	0.911861	0.0451579	0.192083	0.459552	-0.00937097	0.451986	0.826037	-0.017675	0.670494	0.892318	0.0189778	0.280728	0.755577	0.0545309	0.0583928	0.241189	0.0628322	0.0921457	0.229954	2161	F12	0	0	16	0	0	0	0	0	0	0	166	163	82	243	178
2205	FCER1A	Fc fragment of IgE, high affinity I, receptor for; alpha polypeptide [Source:HGNC Symbol;Acc:HGNC:3609]	1	0	0	0	1	1	1	0	chr1:159272127-159274394 (+) // 71.04 // q23.2	-0.0122218	0.291725	0.840318	0.00976977	0.107874	0.346291	0.0150047	0.57069	0.878779	0.00277753	0.558151	0.842055	0.00294531	0.884414	0.981371	-0.00523239	0.357727	0.604325	0.00699582	0.0346535	0.125211	2205	FCER1A	0	0	0	0	0	0	0	0	0	0	166	163	268	243	178
2206	MS4A2	membrane-spanning 4-domains, subfamily A, member 2 [Source:HGNC Symbol;Acc:HGNC:7316]	1	0	0	0	0	0	0	0	chr11:59856136-59866017 (+) // 91.26 // q12.1	-0.022485	0.418157	0.89245	0.0227825	0.165162	0.425894	-0.0154721	0.519754	0.857473	-0.0379584	0.309907	0.688143	0.00300378	0.587393	0.909298	0.0382614	0.0628252	0.250362	0.0607434	0.0193825	0.0878104	2206	MS4A2	0	0	0	0	0	0	0	0	2	4	166	163	268	243	178
2207	FCER1G	Fc fragment of IgE, high affinity I, receptor for; gamma polypeptide [Source:HGNC Symbol;Acc:HGNC:3611]	1	0	0	0	1	1	1	0	chr1:161185068-161190488 (+) // 48.71 // q23.3	-0.339204	0.00784206	0.229126	0.325349	0.00249849	0.0523059	0.144437	0.221267	0.669131	-0.194765	0.0935716	0.431915	-0.346736	0.00248401	0.0627289	0.180906	0.13496	0.367972	0.52011	6.63677e-06	0.00053599	2207	FCER1G	22	29	31	27	30	0	2	4	0	0	2	1	29	40	2
2208	FCER2	Fc fragment of IgE, low affinity II, receptor for (CD23) [Source:HGNC Symbol;Acc:HGNC:3612]	0	0	0	0	1	1	1	0	chr19:7753666-7767032 (-) // 96.01 // p13.2	0.0321392	0.105445	0.651263	0.00999544	0.717157	0.868527	-0.0459085	0.246724	0.690925	-0.0137676	0.236399	0.623161	0.0349609	0.0702852	0.454537	0.0559045	0.143645	0.380159	0.0237706	0.206175	0.379664	2208	FCER2	0	0	0	0	0	0	0	0	0	0	166	163	268	243	178
2209	FCGR1A	Fc fragment of IgG, high affinity Ia, receptor (CD64) [Source:HGNC Symbol;Acc:HGNC:3613]	1	0	0	0	0	0	0	0	chr1:149369289-149761845 (+) // 87.09 // q21.2	0.00289691	0.138662	0.138662	-0.0527199	0.138662	0.138662	-0.053112	0.138662	0.138662	-0.0502141	0.138662	0.138662	-0.0115647	0.138662	0.138662	0.000389475	0.138662	0.138662	-0.00250525	0.138662	0.138662	2209	FCGR1A	0	0	0	0	0	0	0	0	0	0	166	163	268	243	178
2210	FCGR1B	Fc fragment of IgG, high affinity Ib, receptor (CD64) [Source:HGNC Symbol;Acc:HGNC:3614]	1	0	0	0	0	0	0	0	chr1:149754265-149763223 (+) // 98.44 // q21.2 /// chr1:149369309-149378295 (+) // 98.73 // q21.2 /// chr1:120926986-120935928 (-) // 99.42 // p11.2	0.0348496	0.000766896	0.000766896	0.0876258	0.000766896	0.000766896	-0.0803914	0.000766896	0.000766896	-0.0455416	0.000766896	0.000766896	-0.0861199	0.000766896	0.000766896	0.168026	0.000766896	0.000766896	0.133169	0.000766896	0.000766896	2210	FCGR1B	0	0	0	0	0	0	0	0	0	0	166	163	268	243	178
2212	FCGR2A	Fc fragment of IgG, low affinity IIa, receptor (CD32) [Source:HGNC Symbol;Acc:HGNC:3616]	1	0	0	0	0	0	0	0	chr1:161565258-161565790 (-) // 34.84 // q23.3 /// chr1:161483600-161484136 (-) // 34.48 // q23.3	-0.0849688	0.124995	0.684102	0.103997	0.0178797	0.140351	0.0826503	0.078599	0.473632	-0.00232038	0.365512	0.728435	0.0258475	0.165469	0.639625	0.0213393	0.171255	0.415265	0.106309	0.00151717	0.017713	2212	FCGR2A	0	0	0	0	0	0	0	0	0	0	166	163	268	243	178
2219	FCN1	ficolin (collagen/fibrinogen domain containing) 1 [Source:HGNC Symbol;Acc:HGNC:3623]	1	0	0	0	0	0	0	0	chr9:137801435-137809809 (-) // 98.99 // q34.3	-0.18427	1.35981e-05	1.35981e-05	0.236793	1.35981e-05	1.35981e-05	0.0260635	1.35981e-05	1.35981e-05	-0.158209	1.35981e-05	1.35981e-05	-0.490446	1.35981e-05	1.35981e-05	0.210738	1.35981e-05	1.35981e-05	0.395008	1.35981e-05	1.35981e-05	2219	FCN1	7	10	7	27	1	0	0	0	0	0	50	46	124	40	129
2220	FCN2	ficolin (collagen/fibrinogen domain containing lectin) 2 [Source:HGNC Symbol;Acc:HGNC:3624]	1	0	0	0	0	0	0	0	chr9:137779400-137782342 (+) // 81.14 // q34.3	0.00126756	0.481591	0.913643	0.0334476	0.269242	0.544489	-0.00609953	0.246635	0.690925	-0.00482946	0.453627	0.785754	-0.013583	0.104154	0.536098	0.0395461	0.0435075	0.208092	0.0382747	0.101672	0.244412	2220	FCN2	0	0	0	0	0	0	0	0	0	0	166	163	268	243	178
2246	FGF1	fibroblast growth factor 1 (acidic) [Source:HGNC Symbol;Acc:HGNC:3665]	1	0	0	0	0	0	0	0	chr5:141973122-142065628 (-) // 91.74 // q31.3	-0.013652	0.287115	0.836987	0.0588912	0.0136634	0.122266	-0.00662593	0.063495	0.438387	-0.0202832	0.149894	0.524984	0.0351167	0.107327	0.541743	0.0655272	0.0106198	0.10997	0.0791813	0.0160897	0.0780087	2246	FGF1	0	0	0	0	0	0	0	0	0	0	166	163	268	243	178
2247	FGF2	fibroblast growth factor 2 (basic) [Source:HGNC Symbol;Acc:HGNC:3676]	1	0	0	0	0	0	0	0	chr4:123747985-123816619 (+) // 87.08 // q27	-0.0276995	0.48863	0.91603	0.0387446	0.179069	0.443917	0.0248272	0.196112	0.643103	-0.00287717	0.518814	0.82241	0.134367	0.000886553	0.0300138	0.0139249	0.201987	0.452163	0.0416248	0.0759996	0.20396	2247	FGF2	0	0	1	0	0	0	0	0	0	0	166	163	196	243	178
2248	FGF3	fibroblast growth factor 3 [Source:HGNC Symbol;Acc:HGNC:3681]	1	0	0	0	0	0	0	0	chr11:69624735-69633701 (-) // 98.01 // q13.3	-0.0313636	0.431154	0.431154	0.0104218	0.431154	0.431154	0.00817132	0.431154	0.431154	-0.0231935	0.431154	0.431154	0.0311411	0.431154	0.431154	0.00224885	0.431154	0.431154	0.0336098	0.431154	0.431154	2248	FGF3	0	0	0	0	0	0	0	0	0	0	166	163	268	243	178
2249	FGF4	fibroblast growth factor 4 [Source:HGNC Symbol;Acc:HGNC:3682]	1	0	0	0	0	0	0	0	chr11:69587796-69590171 (-) // 96.23 // q13.3	-0.0128919	0.730647	0.970307	0.00426475	0.756098	0.889735	-0.0484752	0.166159	0.608937	-0.0613666	0.0565575	0.347877	-0.0438193	0.186061	0.665145	0.052736	0.21241	0.463251	0.065629	0.0807525	0.21187	2249	FGF4	0	0	10	3	0	0	0	0	0	0	166	163	109	158	178
2250	FGF5	fibroblast growth factor 5 [Source:HGNC Symbol;Acc:HGNC:3683]	1	0	0	0	0	0	0	0	chr4:81187839-81208003 (+) // 99.29 // q21.21	0.0183561	0.596521	0.940594	0.0351666	0.0783112	0.295124	-0.0244553	0.0129019	0.24241	-0.00610042	0.0206567	0.219387	0.0235849	0.080595	0.483226	0.0596278	0.0615073	0.247874	0.0412683	0.0448675	0.146815	2250	FGF5	1	0	1	10	0	0	0	0	0	0	118	163	196	117	178
2251	FGF6	fibroblast growth factor 6 [Source:HGNC Symbol;Acc:HGNC:3684]	1	0	0	0	0	0	0	0	chr12:4543307-4554780 (-) // 99.73 // p13.32	0.0178792	0.00532756	0.00532756	0.116312	0.00532756	0.00532756	0.0232128	0.00532756	0.00532756	0.0410888	0.00532756	0.00532756	0.0404576	0.00532756	0.00532756	0.0931004	0.00532756	0.00532756	0.0752314	0.00532756	0.00532756	2251	FGF6	0	0	21	3	0	0	0	0	0	0	166	163	57	158	178
2252	FGF7	fibroblast growth factor 7 [Source:HGNC Symbol;Acc:HGNC:3685]	1	0	0	0	0	0	0	0	chr15:49715438-49717708 (+) // 93.35 // q21.2	0.0415062	0.364641	0.874329	0.0109812	0.460791	0.708138	-0.119463	0.0524177	0.408474	-0.0779562	0.150658	0.526179	0.0468191	0.167283	0.642369	0.130449	0.0300498	0.17408	0.0889424	0.0898592	0.226168	2252	FGF7	0	0	0	0	0	0	0	0	0	0	166	163	268	243	178
2253	FGF8	fibroblast growth factor 8 (androgen-induced) [Source:HGNC Symbol;Acc:HGNC:3686]	1	0	0	0	0	0	0	0	chr10:103530084-103535657 (-) // 95.85 // q24.32	0.00469554	0.107561	0.107561	0.0471614	0.107561	0.107561	-0.0127563	0.107561	0.107561	-0.00806698	0.107561	0.107561	0.0300818	0.107561	0.107561	0.0599228	0.107561	0.107561	0.0552234	0.107561	0.107561	2253	FGF8	0	0	0	0	0	0	0	0	0	0	166	163	268	243	178
2254	FGF9	fibroblast growth factor 9 [Source:HGNC Symbol;Acc:HGNC:3687]	1	0	0	0	0	0	0	0	chr13:22245874-22276184 (+) // 93.66 // q12.11	0.033347	0.462274	0.906191	-0.120306	0.000795697	0.0304779	-0.106279	0.0119643	0.235052	-0.0729365	0.0431922	0.307837	-0.0417945	0.272939	0.749209	-0.0140234	0.282678	0.53542	-0.0473693	0.0469797	0.151135	2254	FGF9	0	0	0	0	0	0	0	0	0	0	166	163	268	243	178
2255	FGF10	fibroblast growth factor 10 [Source:HGNC Symbol;Acc:HGNC:3666]	1	0	0	0	0	0	0	0	chr5:44304984-44388784 (-) // 99.73 // p12	0.00712372	0.0924545	0.0924545	0.0741903	0.0924545	0.0924545	0.00596043	0.0924545	0.0924545	0.0130834	0.0924545	0.0924545	0.00970547	0.0924545	0.0924545	0.0682305	0.0924545	0.0924545	0.0611126	0.0924545	0.0924545	2255	FGF10	0	0	0	0	0	0	0	0	0	0	166	163	268	243	178
2260	FGFR1	fibroblast growth factor receptor 1 [Source:HGNC Symbol;Acc:HGNC:3688]	1	0	0	0	0	0	0	0	chr8:38280853-38326136 (-) // 85.56 // p11.23	-0.00964558	0.284095	0.835414	0.00341559	0.00459901	0.0712213	0.00198659	0.0353363	0.349897	-0.00765891	0.00192509	0.0636747	-0.117083	7.34154e-09	2.30689e-06	0.00142468	0.0559598	0.236245	0.0110721	0.0140478	0.0714744	2260	FGFR1	0	0	0	0	0	0	0	0	0	0	166	163	268	243	178
2261	FGFR3	fibroblast growth factor receptor 3 [Source:HGNC Symbol;Acc:HGNC:3690]	1	0	0	0	0	0	0	0	chr4:1795622-1810598 (+) // 95.75 // p16.3	0.0159785	0.439226	0.898994	0.0154362	0.179279	0.444176	-0.0233497	0.346694	0.764829	-0.00737016	0.785905	0.933873	-0.0229537	0.385844	0.826888	0.0387879	0.0347832	0.186774	0.022807	0.142192	0.300446	2261	FGFR3	0	0	0	0	0	0	0	0	0	0	166	163	268	243	178
2263	FGFR2	fibroblast growth factor receptor 2 [Source:HGNC Symbol;Acc:HGNC:3689]	1	0	0	0	0	0	0	0	chr10:123237855-123357917 (-) // 97.62 // q26.13	-0.012395	0.0061173	0.203783	0.0330873	0.0194894	0.146552	-0.020349	0.00329314	0.146309	-0.032745	0.00734627	0.131303	-0.00554339	0.0645823	0.439457	0.0534369	0.00100036	0.0403216	0.0658317	0.007629	0.048814	2263	FGFR2	0	0	0	0	0	0	0	0	0	0	166	163	268	243	178
2264	FGFR4	fibroblast growth factor receptor 4 [Source:HGNC Symbol;Acc:HGNC:3691]	1	0	0	0	0	0	0	0	chr5:176516598-176519744 (+) // 96.14 // q35.2	-0.00716703	0.315102	0.851631	0.0262116	0.0407522	0.212473	0.00269156	0.466554	0.831993	-0.0044718	0.340813	0.711301	-0.001001	0.128152	0.579832	0.0235215	0.160685	0.401803	0.0306853	0.0501569	0.157542	2264	FGFR4	0	0	0	0	0	0	0	0	0	0	166	163	268	243	178
2268	FGR	FGR proto-oncogene, Src family tyrosine kinase [Source:HGNC Symbol;Acc:HGNC:3697]	1	1	0	0	0	0	0	0	chr1:27938808-27950573 (-) // 95.79 // p36.11	-0.162397	0.00063084	0.00063084	0.168449	0.00063084	0.00063084	0.278068	0.00063084	0.00063084	0.115673	0.00063084	0.00063084	-0.163034	0.00063084	0.00063084	-0.10962	0.00063084	0.00063084	0.0527776	0.00063084	0.00063084	2268	FGR	4	3	1	4	0	0	0	0	0	0	69	81	196	147	178
2302	FOXJ1	forkhead box J1 [Source:HGNC Symbol;Acc:HGNC:3816]	0	0	0	0	1	1	0	1	chr17:74132439-74136693 (-) // 98.79 // q25.1	0.065269	0.169694	0.169694	0.0181356	0.169694	0.169694	-0.061234	0.169694	0.169694	0.00404829	0.169694	0.169694	-0.0178435	0.169694	0.169694	0.0793747	0.169694	0.169694	0.0140982	0.169694	0.169694	2302	FOXJ1	0	0	0	0	0	0	0	0	0	0	166	163	268	243	178
2308	FOXO1	forkhead box O1 [Source:HGNC Symbol;Acc:HGNC:3819]	1	0	0	0	0	0	0	0	chr13:41129803-41240734 (-) // 97.69 // q14.11	0.0269194	0.0332419	0.433727	-0.0622969	0.00250599	0.0523557	-0.0539771	2.86707e-06	0.0116155	-0.0270567	0.0043657	0.0991668	0.0777606	9.54755e-05	0.00541846	-0.00832189	0.0428477	0.20666	-0.0352415	0.0118094	0.064234	2308	FOXO1	0	0	0	0	0	0	0	0	0	0	166	163	268	243	178
2309	FOXO3	forkhead box O3 [Source:HGNC Symbol;Acc:HGNC:3821]	1	0	0	0	0	0	0	0	chr6:108881487-109001968 (+) // 94.77 // q21	-0.0824804	0.00567173	0.19689	-0.00189991	0.195691	0.464263	0.0278327	0.00113303	0.0997563	-0.0546476	0.00928664	0.147601	-0.0829036	0.00115991	0.0363844	-0.0297343	0.0159529	0.131784	0.0527417	0.0731172	0.198999	2309	FOXO3	0	0	0	0	0	0	0	0	0	0	166	163	268	243	178
2353	FOS	FBJ murine osteosarcoma viral oncogene homolog [Source:HGNC Symbol;Acc:HGNC:3796]	1	1	1	0	0	0	0	0	chr14:75745558-75748651 (+) // 98.3 // q24.3	0.097476	0.00503939	0.00503939	-0.0746659	0.00503939	0.00503939	-0.111494	0.00503939	0.00503939	-0.0140188	0.00503939	0.00503939	-0.208536	0.00503939	0.00503939	0.0368339	0.00503939	0.00503939	-0.060647	0.00503939	0.00503939	2353	FOS	0	0	0	4	15	0	0	0	0	0	166	163	268	147	42
2475	MTOR	mechanistic target of rapamycin (serine/threonine kinase) [Source:HGNC Symbol;Acc:HGNC:3942]	1	0	0	0	0	0	0	0	chr1:11166592-11322566 (-) // 98.01 // p36.22	-0.0560576	0.0317455	0.427404	-0.0167327	0.630538	0.820103	0.0105658	0.121398	0.551236	-0.0454936	0.098514	0.441666	-0.0386446	0.147924	0.613818	-0.0272981	0.0569503	0.238207	0.0287613	0.245335	0.423291	2475	MTOR	0	0	0	0	0	0	0	0	0	0	166	163	268	243	178
2534	FYN	FYN proto-oncogene, Src family tyrosine kinase [Source:HGNC Symbol;Acc:HGNC:4037]	1	0	0	0	0	0	0	0	chr6:111982486-112194627 (-) // 94.48 // q21	-0.0204169	0.206961	0.782545	0.0558333	0.0771984	0.292808	-0.0650448	0.00103826	0.0972032	-0.0854607	0.00714325	0.12965	-0.0123526	0.380753	0.824443	0.120879	0.000620336	0.0328154	0.141293	0.00432615	0.0341809	2534	FYN	5	0	2	0	0	0	0	0	0	0	62	163	170	243	178
2537	IFI6	interferon, alpha-inducible protein 6 [Source:HGNC Symbol;Acc:HGNC:4054]	1	0	0	0	0	0	0	0	chr1:27992580-27998708 (-) // 76.46 // p36.11	-0.0677105	0.430156	0.430156	-0.0458826	0.430156	0.430156	-0.0328712	0.430156	0.430156	-0.100581	0.430156	0.430156	0.0682581	0.430156	0.430156	-0.013011	0.430156	0.430156	0.0546957	0.430156	0.430156	2537	IFI6	15	19	36	33	2	0	0	0	0	0	21	16	9	10	105
2547	XRCC6	X-ray repair complementing defective repair in Chinese hamster cells 6 [Source:HGNC Symbol;Acc:HGNC:4055]	1	0	0	0	0	0	0	0	chr22:42017994-42060042 (+) // 99.81 // q13.2 /// chrX:149399067-149401133 (-) // 96.76 // q28	-0.0112112	0.0299943	0.418132	-0.176141	0.000173929	0.0163159	-0.122323	0.0165552	0.26613	-0.133536	0.0205526	0.218791	-0.0660107	0.173887	0.650508	-0.0538185	0.317295	0.568268	-0.0426069	0.00509838	0.0377613	2547	XRCC6	1	0	3	1	0	0	0	0	0	0	118	163	157	202	178
2549	GAB1	GRB2-associated binding protein 1 [Source:HGNC Symbol;Acc:HGNC:4066]	1	0	0	0	0	0	0	0	chr4:144303100-144316870 (+) // 86.38 // q31.21	0.0019108	0.0420988	0.474594	0.0484065	0.0272701	0.173762	0.00340786	0.038731	0.36303	0.00531773	0.386382	0.742822	-0.0210183	0.0627636	0.433986	0.044999	0.00301314	0.0631388	0.0430893	0.0411641	0.139345	2549	GAB1	0	0	0	0	0	0	0	0	0	0	166	163	268	243	178
2597	GAPDH	glyceraldehyde-3-phosphate dehydrogenase [Source:HGNC Symbol;Acc:HGNC:4141]	1	0	0	0	0	0	0	0	chr12:6643693-6647537 (+) // 66.9 // p13.31	-0.118769	0.0266459	0.397168	0.141943	0.00238105	0.0511126	0.0926647	0.0609764	0.432571	-0.026106	0.477128	0.798744	-0.191413	0.000114627	0.00623603	0.0492798	0.357192	0.60393	0.168051	0.000742732	0.0113865	2597	GAPDH	4	2	7	5	5	0	0	0	0	0	69	92	124	140	81
2615	LRRC32	leucine rich repeat containing 32 [Source:HGNC Symbol;Acc:HGNC:4161]	1	1	1	0	0	0	0	0	chr11:76368574-76377003 (-) // 83.59 // q13.5	-0.0284943	0.000128003	0.000128003	0.181484	0.000128003	0.000128003	0.0218634	0.000128003	0.000128003	-0.00663576	0.000128003	0.000128003	0.195776	0.000128003	0.000128003	0.159629	0.000128003	0.000128003	0.188122	0.000128003	0.000128003	2615	LRRC32	0	0	1	5	0	0	0	0	1	0	166	163	196	140	178
2625	GATA3	GATA binding protein 3 [Source:HGNC Symbol;Acc:HGNC:4172]	0	0	0	0	1	0	0	0	chr10:8096669-8117213 (+) // 95.62 // p14	-0.00886068	0.458981	0.905556	-0.0529612	0.147169	0.402665	0.0483118	0.181659	0.627271	0.0394507	0.261291	0.646275	-0.025679	0.256125	0.734209	-0.101273	0.0532972	0.230467	-0.0924131	0.0123593	0.0661654	2625	GATA3	0	0	0	0	0	4	0	2	0	0	166	163	268	243	178
2633	GBP1	guanylate binding protein 1, interferon-inducible [Source:HGNC Symbol;Acc:HGNC:4182]	1	0	0	0	0	0	0	0	chr1:89518878-89531043 (-) // 98.67 // p22.2	0.0795055	0.112538	0.661965	0.0148855	0.294283	0.569017	-0.0961657	0.0241672	0.304194	-0.016657	0.330901	0.704125	0.192814	4.59843e-05	0.00300381	0.111049	0.00241638	0.0573993	0.0315441	0.0629115	0.180664	2633	GBP1	0	0	31	22	0	0	0	0	0	0	166	163	29	62	178
2634	GBP2	guanylate binding protein 2, interferon-inducible [Source:HGNC Symbol;Acc:HGNC:4183]	1	0	0	0	0	0	0	0	chr1:89573682-89591686 (-) // 99.76 // p22.2	0.131383	0.00167545	0.102696	-0.0784328	0.0421369	0.215836	-0.00689864	0.260526	0.701306	0.124482	0.000632562	0.0337274	0.160928	8.84434e-05	0.00512793	-0.0715325	0.0308509	0.17657	-0.202917	5.67765e-07	0.000114972	2634	GBP2	0	1	0	1	0	0	0	0	0	0	166	117	268	202	178
2643	GCH1	GTP cyclohydrolase 1 [Source:HGNC Symbol;Acc:HGNC:4193]	1	0	0	0	0	0	0	0	chr14:55308734-55369529 (-) // 98.46 // q22.2	-0.0473414	1.69818e-17	1.69818e-17	-0.0120694	1.69818e-17	1.69818e-17	0.0451494	1.69818e-17	1.69818e-17	-0.00219312	1.69818e-17	1.69818e-17	0.469615	1.69818e-17	1.69818e-17	-0.0572175	1.69818e-17	1.69818e-17	-0.00987724	1.69818e-17	1.69818e-17	2643	GCH1	1	0	1	0	1	0	0	0	0	0	118	163	196	243	129
2794	GNL1	guanine nucleotide binding protein-like 1 [Source:HGNC Symbol;Acc:HGNC:4413]	0	0	0	0	1	0	0	0	chr6:30513653-30523934 (-) // 93.85 // p21.33	-0.036528	0.102038	0.644812	0.0497058	0.0206862	0.151174	0.0302499	0.00672588	0.191234	-0.00627523	0.0251016	0.240398	0.0129952	0.371092	0.816872	0.019457	0.0022549	0.0560298	0.0559842	0.000360479	0.00715287	2794	GNL1	0	0	0	0	0	0	0	0	0	0	166	163	268	243	178
2852	GPER1	G protein-coupled estrogen receptor 1 [Source:HGNC Symbol;Acc:HGNC:4485]	1	0	0	0	0	0	0	0	chr7:1127775-1133445 (+) // 99.23 // p22.3	-0.0173905	0.461304	0.906061	0.0265177	0.325196	0.597226	0.00211875	0.269652	0.710215	-0.0152744	0.292232	0.674811	0.0332577	0.147622	0.613512	0.0243988	0.0780453	0.280345	0.0417918	0.046981	0.151135	2852	GPER1	0	0	0	0	0	0	0	0	0	0	166	163	268	243	178
2885	GRB2	growth factor receptor-bound protein 2 [Source:HGNC Symbol;Acc:HGNC:4566]	1	0	0	0	0	0	0	0	chr17:73316091-73389908 (-) // 94.82 // q25.1	-0.0190782	0.558904	0.934106	0.0474496	0.0717756	0.282774	0.0445668	0.0720193	0.459945	0.0254891	0.116564	0.473923	-0.0723663	0.0108625	0.167921	0.00287985	0.300621	0.552791	0.021958	0.099797	0.241833	2885	GRB2	0	0	0	0	0	0	0	0	0	0	166	163	268	243	178
2931	GSK3A	glycogen synthase kinase 3 alpha [Source:HGNC Symbol;Acc:HGNC:4616]	1	0	0	0	0	0	0	0	chr19:42734345-42746731 (-) // 96.36 // q13.2	0.0140892	0.62345	0.948783	0.0627697	0.0231609	0.159829	-0.00907627	0.790493	0.953225	0.00501094	0.794513	0.936869	-0.00635858	0.359278	0.810543	0.0718445	0.0292295	0.171768	0.0577611	0.0274899	0.108552	2931	GSK3A	0	0	0	0	0	0	0	0	0	0	166	163	268	243	178
2932	GSK3B	glycogen synthase kinase 3 beta [Source:HGNC Symbol;Acc:HGNC:4617]	1	0	0	0	0	0	0	0	chr3:119545547-119812513 (-) // 98.9 // q13.33	0.0292917	0.0356977	0.44733	0.00933083	0.0151645	0.129186	0.0424662	0.0423397	0.377208	0.0717537	6.46144e-06	0.00179155	-0.0131818	0.135101	0.592544	-0.0331326	0.0135669	0.122583	-0.0624256	0.0108107	0.0606871	2932	GSK3B	0	0	0	0	0	0	0	0	0	3	166	163	268	243	178
2956	MSH6	mutS homolog 6 [Source:HGNC Symbol;Acc:HGNC:7329]	0	0	0	0	1	0	0	0	chr2:48010285-48034036 (+) // 98.62 // p16.3	-0.0187798	0.251519	0.816568	-0.0685919	0.116026	0.359066	0.00171352	0.18858	0.635049	-0.0170663	0.157456	0.535075	0.0644598	0.00471683	0.0981701	-0.0703036	0.0625811	0.249865	-0.0515241	0.0444132	0.145861	2956	MSH6	0	0	0	0	0	1	0	0	0	0	166	163	268	243	178
3004	GZMM	granzyme M (lymphocyte met-ase 1) [Source:HGNC Symbol;Acc:HGNC:4712]	1	0	0	0	0	0	0	0	chr19:544026-549919 (+) // 99.89 // p13.3	0.156655	0.0523776	0.0523776	-0.0278853	0.0523776	0.0523776	-0.173217	0.0523776	0.0523776	-0.0165631	0.0523776	0.0523776	-0.0322116	0.0523776	0.0523776	0.145338	0.0523776	0.0523776	-0.0113219	0.0523776	0.0523776	3004	GZMM	0	0	0	0	0	0	0	0	0	0	166	163	268	243	178
3055	HCK	HCK proto-oncogene, Src family tyrosine kinase [Source:HGNC Symbol;Acc:HGNC:4840]	1	1	1	0	0	0	0	0	chr20:30640209-30689651 (+) // 91.17 // q11.21	-0.283553	0.000696318	0.000696318	0.260628	0.000696318	0.000696318	0.10671	0.000696318	0.000696318	-0.176839	0.000696318	0.000696318	0.300838	0.000696318	0.000696318	0.153909	0.000696318	0.000696318	0.437473	0.000696318	0.000696318	3055	HCK	10	14	17	18	21	0	0	0	0	0	32	33	78	77	17
3075	CFH	complement factor H [Source:HGNC Symbol;Acc:HGNC:4883]	1	0	0	0	0	0	0	0	chr1:196621161-196659370 (+) // 80.8 // q31.3	-0.0355348	0.0278688	0.0278688	-0.0545137	0.0278688	0.0278688	0.0457365	0.0278688	0.0278688	0.0102069	0.0278688	0.0278688	-0.0181809	0.0278688	0.0278688	-0.100249	0.0278688	0.0278688	-0.0647153	0.0278688	0.0278688	3075	CFH	0	0	0	0	0	0	0	0	0	0	166	163	268	243	178
3077	HFE	hemochromatosis [Source:HGNC Symbol;Acc:HGNC:4886]	0	0	0	0	1	1	1	0	chr6:26087508-26094596 (+) // 100.0 // p22.2	-0.0118756	0.0902852	0.621789	0.0660841	0.00181182	0.0450613	0.00346883	0.0771032	0.471019	-0.00840674	0.0327735	0.271787	0.0221488	0.153158	0.619922	0.0626146	0.00259018	0.0590972	0.074491	0.00174635	0.0192154	3077	HFE	0	0	0	0	0	0	0	0	0	0	166	163	268	243	178
3084	NRG1	neuregulin 1 [Source:HGNC Symbol;Acc:HGNC:7997]	1	0	0	0	0	0	0	0	chr8:32405784-32622023 (+) // 99.32 // p12	0.0223874	0.213854	0.789071	0.0510536	0.000853514	0.0315097	-0.0451843	0.00450223	0.16543	-0.022794	0.0804196	0.405024	0.0152831	0.0188541	0.230614	0.0962385	0.00253643	0.058479	0.0738499	0.00448097	0.0349198	3084	NRG1	0	0	0	0	0	0	0	0	0	0	166	163	268	243	178
3105	HLA-A	major histocompatibility complex, class I, A [Source:HGNC Symbol;Acc:HGNC:4931]	1	0	0	0	1	1	1	0	chr6:29911101-29913541 (+) // 97.08 // p22.1	0.000584527	0.810664	0.981103	0.00561451	0.315772	0.588481	-0.0280564	0.0924472	0.503091	-0.0274727	0.0426707	0.30617	0.00219065	0.852867	0.974471	0.0336752	0.0111935	0.112688	0.0330865	0.00317099	0.0279628	3105	HLA-A	0	0	0	0	0	0	0	0	1	8	166	163	268	243	178
3106	HLA-B	major histocompatibility complex, class I, B [Source:HGNC Symbol;Acc:HGNC:4932]	1	0	0	0	1	1	1	0	chr6:29795626-29913064 (+) // 91.18 // p22.1 /// chr6:31322066-31324935 (-) // 96.27 // p21.33 /// chr6:31237126-31239848 (-) // 90.55 // p21.33	0.00662254	0.728692	0.970168	0.00858104	0.426762	0.682177	-0.101498	0.005027	0.170832	-0.0948764	0.00406099	0.0954166	0.0242003	0.319053	0.782906	0.110078	0.00241967	0.0573993	0.103455	0.000747507	0.0114162	3106	HLA-B	1	4	2	4	19	1	1	1	0	0	118	66	170	147	27
3107	HLA-C	major histocompatibility complex, class I, C [Source:HGNC Symbol;Acc:HGNC:4933]	1	0	0	0	1	1	1	0	chr6:31236527-31239857 (-) // 94.65 // p21.33 /// chr6:31321650-31324941 (-) // 90.06 // p21.33	0.00365583	0.411489	0.89002	0.0188092	0.0750522	0.288371	-0.0544529	0.000164997	0.0490283	-0.0507953	0.00115144	0.0475134	0.0175074	0.413467	0.842087	0.073264	0.000224228	0.0211373	0.0696061	0.00153682	0.0178664	3107	HLA-C	0	0	0	0	0	0	0	0	1	0	166	163	268	243	178
3108	HLA-DMA	major histocompatibility complex, class II, DM alpha [Source:HGNC Symbol;Acc:HGNC:4934]	0	0	0	0	1	0	0	0	chr6:32916407-32920314 (-) // 99.7 // p21.32	0.0226732	0.26617	0.26617	-0.0402565	0.26617	0.26617	-0.0594528	0.26617	0.26617	-0.036773	0.26617	0.26617	-0.00416819	0.26617	0.26617	0.0191895	0.26617	0.26617	-0.00348254	0.26617	0.26617	3108	HLA-DMA	0	0	0	0	0	0	3	5	0	0	166	163	268	243	178
3113	HLA-DPA1	major histocompatibility complex, class II, DP alpha 1 [Source:HGNC Symbol;Acc:HGNC:4938]	1	0	0	0	0	0	0	0	chr6:33032790-33048537 (-) // 94.19 // p21.32	0.0355523	0.438755	0.898836	0.0303126	0.295984	0.570702	-0.071817	0.064366	0.440562	-0.0362669	0.0892414	0.423879	-0.0374388	0.223778	0.704118	0.102122	0.0132076	0.121641	0.0665773	0.0168393	0.0802203	3113	HLA-DPA1	1	1	3	6	2	0	0	0	0	0	118	117	157	132	105
3115	HLA-DPB1	major histocompatibility complex, class II, DP beta 1 [Source:HGNC Symbol;Acc:HGNC:4940]	1	0	0	0	0	0	0	0	chr6:33043799-33054567 (+) // 96.2 // p21.32	-0.00888544	0.451851	0.903281	-0.0319258	0.22777	0.501058	-0.0455366	0.15075	0.588612	-0.0544236	0.169434	0.549701	-0.00852546	0.809148	0.96788	0.0136096	0.196163	0.445103	0.0224957	0.389288	0.56785	3115	HLA-DPB1	0	0	1	0	2	0	0	0	0	0	166	163	196	243	105
3117	HLA-DQA1	major histocompatibility complex, class II, DQ alpha 1 [Source:HGNC Symbol;Acc:HGNC:4942]	1	0	0	0	0	0	0	0	chr6:32605193-32611367 (+) // 92.23 // p21.32	0.101825	0.00147739	0.00147739	0.0785279	0.00147739	0.00147739	-0.122103	0.00147739	0.00147739	-0.0202746	0.00147739	0.00147739	0.132787	0.00147739	0.00147739	0.200642	0.00147739	0.00147739	0.0988103	0.00147739	0.00147739	3117	HLA-DQA1	1	1	3	1	2	0	0	0	0	0	118	117	157	202	105
3119	HLA-DQB1	major histocompatibility complex, class II, DQ beta 1 [Source:HGNC Symbol;Acc:HGNC:4944]	1	0	0	0	1	0	0	0	chr6:32627246-32634594 (-) // 96.14 // p21.32	-7.77901e-05	0.365722	0.874957	0.0285928	0.219697	0.49209	-0.0127265	0.00909653	0.214189	-0.012805	0.0204363	0.218191	0.0203212	0.342943	0.798462	0.0413167	0.00167324	0.0496633	0.0413914	0.00362903	0.0304508	3119	HLA-DQB1	0	0	0	0	0	0	0	0	0	0	166	163	268	243	178
3120	HLA-DQB2	major histocompatibility complex, class II, DQ beta 2 [Source:HGNC Symbol;Acc:HGNC:4945]	1	0	0	0	0	0	0	0	chr6:32723896-32731306 (-) // 98.66 // p21.32	-0.0159663	0.105478	0.105478	0.000115411	0.105478	0.105478	-0.0446842	0.105478	0.105478	-0.06065	0.105478	0.105478	-0.0614432	0.105478	0.105478	0.0447998	0.105478	0.105478	0.060753	0.105478	0.105478	3120	HLA-DQB2	0	0	0	0	0	0	0	0	0	0	166	163	268	243	178
3122	HLA-DRA	major histocompatibility complex, class II, DR alpha [Source:HGNC Symbol;Acc:HGNC:4947]	1	0	0	0	0	0	0	0	chr6:32407700-32411702 (+) // 98.17 // p21.32	-0.0189913	0.666609	0.959493	0.0827745	0.0511618	0.237964	-0.109927	0.0439659	0.382396	-0.128918	0.0157754	0.193781	0.0206615	0.607973	0.914627	0.192703	0.000955123	0.0397415	0.211696	4.71725e-05	0.00185684	3122	HLA-DRA	0	1	3	0	8	0	0	0	0	0	166	117	157	243	68
3126	HLA-DRB4	major histocompatibility complex, class II, DR beta 4 [Source:HGNC Symbol;Acc:HGNC:4952]	1	0	0	0	0	0	0	0	chr6:32520511-32557582 (-) // 89.34 // p21.32	0.00506084	0.813603	0.981288	-0.0392721	0.204995	0.47492	-0.116843	0.0194768	0.282017	-0.111779	0.0121916	0.169577	0.0132731	0.146815	0.612164	0.0775733	0.0197356	0.145154	0.0725098	0.0214706	0.0936655	3126	HLA-DRB4	0	0	0	2	1	0	0	0	0	0	166	163	268	178	129
3133	HLA-E	major histocompatibility complex, class I, E [Source:HGNC Symbol;Acc:HGNC:4962]	1	0	0	0	1	1	1	0	chr6:30457288-30461970 (+) // 64.41 // p21.33	0.00669231	0.446125	0.901348	0.0190296	0.231607	0.504854	-0.0571186	0.0204867	0.28662	-0.0504301	0.0328332	0.272034	-0.000301353	0.333176	0.792037	0.0761505	0.00304869	0.0634662	0.0694596	0.0106505	0.060203	3133	HLA-E	0	0	0	0	0	0	0	0	0	0	166	163	268	243	178
3134	HLA-F	major histocompatibility complex, class I, F [Source:HGNC Symbol;Acc:HGNC:4963]	1	0	0	0	1	1	1	0	chr6:29691240-29694283 (+) // 97.81 // p22.1	0.0139025	0.616006	0.947586	-0.0369111	0.000420345	0.0237381	-0.0690863	0.0018244	0.116869	-0.0551848	0.0016058	0.0574212	0.0711177	0.0088783	0.147221	0.0321723	0.000889377	0.0385755	0.0182721	0.000736095	0.0113273	3134	HLA-F	0	0	0	0	0	0	0	0	1	3	166	163	268	243	178
3135	HLA-G	major histocompatibility complex, class I, G [Source:HGNC Symbol;Acc:HGNC:4964]	1	0	0	0	1	1	1	0	chr6:29795597-29798557 (+) // 99.45 // p22.1	0.0214613	0.470105	0.909591	0.0227468	0.238873	0.512485	-0.0942649	0.0153775	0.258985	-0.0728018	0.0280493	0.252999	0.0306126	0.233052	0.713288	0.117015	0.00133477	0.0450692	0.0955509	0.00359405	0.0302553	3135	HLA-G	2	4	1	5	8	1	1	1	4	0	94	66	196	140	68
3140	MR1	major histocompatibility complex, class I-related [Source:HGNC Symbol;Acc:HGNC:4975]	0	0	0	0	1	1	1	0	chr1:181003138-181024633 (+) // 100.0 // q25.3	0.00513157	0.425796	0.895442	-0.00485291	0.00277731	0.05546	-0.0202523	0.197212	0.644363	-0.0151198	0.0564473	0.347552	0.0202544	0.297116	0.766987	0.0154039	0.0194071	0.144239	0.0102712	0.0156504	0.0765781	3140	MR1	0	0	0	0	0	1	0	3	0	0	166	163	268	243	178
3142	HLX	H2.0-like homeobox [Source:HGNC Symbol;Acc:HGNC:4978]	0	0	0	0	1	1	0	0	chr1:221052785-221058401 (+) // 90.91 // q41	-0.0977149	2.52757e-05	2.52757e-05	0.105477	2.52757e-05	2.52757e-05	-0.0175616	2.52757e-05	2.52757e-05	-0.115275	2.52757e-05	2.52757e-05	-0.0385426	2.52757e-05	2.52757e-05	0.12303	2.52757e-05	2.52757e-05	0.220751	2.52757e-05	2.52757e-05	3142	HLX	0	0	0	0	0	0	0	0	0	0	166	163	268	243	178
3146	HMGB1	high mobility group box 1 [Source:HGNC Symbol;Acc:HGNC:4983]	1	0	0	0	0	0	0	0	chr13:31034583-31040069 (-) // 88.72 // q12.3 /// chr15:71456199-71457851 (-) // 83.92 // q23	0.0686395	0.0109156	0.266196	-0.0987808	2.1185e-06	0.00347062	-0.0688174	0.000564148	0.0784855	-0.000178542	0.0435629	0.309445	-0.0260538	0.13044	0.58355	-0.0299633	0.0197164	0.145154	-0.0986042	0.000199314	0.00481764	3146	HMGB1	0	0	0	0	0	0	0	0	0	0	166	163	268	243	178
3164	NR4A1	nuclear receptor subfamily 4, group A, member 1 [Source:HGNC Symbol;Acc:HGNC:7980]	1	0	0	0	0	0	0	0	chr12:52445246-52453284 (+) // 95.37 // q13.13	-0.00373993	0.241231	0.808872	0.0325896	0.227346	0.500671	-0.0888123	0.0506622	0.403545	-0.0925518	0.000596167	0.0328252	0.000433176	0.674227	0.934878	0.1214	0.00290743	0.0621682	0.125144	7.02092e-06	0.000553923	3164	NR4A1	0	0	1	0	0	0	0	0	2	0	166	163	196	243	178
3263	HPX	hemopexin [Source:HGNC Symbol;Acc:HGNC:5171]	1	1	0	0	1	1	1	0	chr11:6452281-6462254 (-) // 98.09 // p15.4	-0.00445765	0.661727	0.958747	0.111481	0.00198886	0.0473198	0.00944909	0.658941	0.910313	0.00498821	0.486963	0.804341	0.037931	0.216777	0.697685	0.102034	0.0203335	0.146731	0.106493	0.0192233	0.0873444	3263	HPX	0	0	18	7	0	0	0	3	0	0	166	163	73	125	178
3265	HRAS	Harvey rat sarcoma viral oncogene homolog [Source:HGNC Symbol;Acc:HGNC:5173]	1	0	0	0	0	0	0	0	chr11:532242-535538 (-) // 89.18 // p15.5	-0.0418062	0.0172753	0.0172753	0.00947617	0.0172753	0.0172753	0.0690422	0.0172753	0.0172753	0.027239	0.0172753	0.0172753	0.0892947	0.0172753	0.0172753	-0.0595626	0.0172753	0.0172753	-0.0177559	0.0172753	0.0172753	3265	HRAS	1	0	0	0	0	0	0	0	0	0	118	163	268	243	178
3320	HSP90AA1	heat shock protein 90kDa alpha (cytosolic), class A member 1 [Source:HGNC Symbol;Acc:HGNC:5253]	1	0	0	0	0	0	0	0	chr11:27909724-27911911 (-) // 73.4 // p14.1	0.081312	4.83451e-05	0.0151912	-0.0316841	0.0594717	0.256639	0.007155	0.00724894	0.196348	0.0884718	0.00925054	0.147229	0.0452848	0.236655	0.716315	-0.0388398	0.0727334	0.270028	-0.120153	0.000223572	0.00518836	3320	HSP90AA1	0	2	0	0	0	0	0	0	0	0	166	92	268	243	178
3326	HSP90AB1	heat shock protein 90kDa alpha (cytosolic), class B member 1 [Source:HGNC Symbol;Acc:HGNC:5258]	1	1	0	0	0	0	0	0	chr6:44214831-44218069 (+) // 89.77 // p21.1	0.224046	8.0436e-05	0.0194595	0.0218073	0.490619	0.729821	-0.141335	0.0224113	0.297774	0.0827101	0.0471748	0.319732	0.142186	0.00418668	0.090692	0.16314	0.0043599	0.0742126	-0.0609032	0.197218	0.369201	3326	HSP90AB1	0	0	0	0	6	0	0	0	0	0	166	163	268	243	79
3329	HSPD1	heat shock 60kDa protein 1 (chaperonin) [Source:HGNC Symbol;Acc:HGNC:5261]	1	1	1	0	1	1	1	0	chr2:198351307-198364620 (-) // 93.8 // q33.1	0.0558254	0.000211758	0.0333494	-0.0452238	0.0226792	0.158101	-0.0627336	0.000106296	0.0409011	-0.0069095	0.0122245	0.16994	0.0538702	0.00229844	0.0595015	0.0175128	0.000105597	0.0163546	-0.0383154	0.00338008	0.0291125	3329	HSPD1	0	0	12	0	2	0	0	5	0	2	166	163	98	243	105
3383	ICAM1	intercellular adhesion molecule 1 [Source:HGNC Symbol;Acc:HGNC:5344]	1	0	0	0	1	0	0	0	chr19:10381763-10397290 (+) // 83.34 // p13.2	-0.139132	0.00616373	0.204616	0.124384	0.0342542	0.194907	0.0532862	0.0747223	0.464833	-0.0858486	0.124683	0.487127	0.30509	5.06476e-09	1.73072e-06	0.0711028	0.0285393	0.169968	0.210237	0.00157741	0.0181479	3383	ICAM1	1	0	0	0	2	0	0	0	0	0	118	163	268	243	105
3394	IRF8	interferon regulatory factor 8 [Source:HGNC Symbol;Acc:HGNC:5358]	1	0	0	0	0	0	0	0	chr16:85936382-85956212 (+) // 91.5 // q24.1	0.0873542	0.00355281	0.00355281	-0.119336	0.00355281	0.00355281	-0.0443212	0.00355281	0.00355281	0.0430365	0.00355281	0.00355281	0.0697159	0.00355281	0.00355281	-0.0750154	0.00355281	0.00355281	-0.162367	0.00355281	0.00355281	3394	IRF8	1	0	1	0	1	0	0	0	0	0	118	163	196	243	129
3426	CFI	complement factor I [Source:HGNC Symbol;Acc:HGNC:5394]	1	0	0	0	1	0	0	0	chr4:110661853-110723196 (-) // 96.0 // q25	-0.00840347	0.453914	0.903578	0.0379724	0.00716487	0.0885963	-0.0079105	0.103672	0.524031	-0.0163154	0.195547	0.579549	0.0189847	0.03125	0.30598	0.0458798	0.177839	0.423104	0.0542909	0.0215627	0.0938795	3426	CFI	0	0	0	0	0	0	0	0	0	0	166	163	268	243	178
3428	IFI16	interferon, gamma-inducible protein 16 [Source:HGNC Symbol;Acc:HGNC:5395]	1	1	1	1	0	0	0	0	chr1:158979707-159024938 (+) // 98.12 // q23.1	0.136273	7.75674e-05	0.0191036	-0.027281	0.224733	0.497885	-0.059652	0.115691	0.543139	0.0766214	0.00558721	0.113183	0.212503	3.37424e-05	0.00235248	0.0323723	0.0797618	0.283346	-0.103903	0.0119793	0.0647712	3428	IFI16	0	0	28	0	0	0	0	0	0	0	166	163	33	243	178
3429	IFI27	interferon, alpha-inducible protein 27 [Source:HGNC Symbol;Acc:HGNC:5397]	1	0	0	0	0	0	0	0	chr14:94577975-94583032 (+) // 96.15 // q32.12	-0.0641299	0.216125	0.216125	0.0113811	0.216125	0.216125	0.0199011	0.216125	0.216125	-0.0442364	0.216125	0.216125	0.0416355	0.216125	0.216125	-0.00850809	0.216125	0.216125	0.055626	0.216125	0.216125	3429	IFI27	0	0	1	0	0	0	0	0	0	0	166	163	196	243	178
3430	IFI35	interferon-induced protein 35 [Source:HGNC Symbol;Acc:HGNC:5399]	1	0	0	0	0	0	0	0	chr17:41158824-41166472 (+) // 97.65 // q21.31	0.00910348	0.0107555	0.0107555	-0.0279676	0.0107555	0.0107555	-0.184889	0.0107555	0.0107555	-0.175791	0.0107555	0.0107555	0.109454	0.0107555	0.0107555	0.156927	0.0107555	0.0107555	0.147828	0.0107555	0.0107555	3430	IFI35	10	3	37	34	0	0	0	0	0	0	32	81	6	6	178
3433	IFIT2	interferon-induced protein with tetratricopeptide repeats 2 [Source:HGNC Symbol;Acc:HGNC:5409]	1	0	0	0	0	0	0	0	chr10:91061805-91067250 (+) // 94.96 // q23.31	0.147944	0.00776339	0.228266	-0.0351504	0.308705	0.581957	-0.129328	0.0335596	0.342586	0.0186227	0.50252	0.81443	0.0959334	0.169055	0.644567	0.094179	0.0174276	0.137259	-0.0537704	0.399432	0.576606	3433	IFIT2	8	13	36	32	0	0	0	0	0	0	44	35	9	21	178
3434	IFIT1	interferon-induced protein with tetratricopeptide repeats 1 [Source:HGNC Symbol;Acc:HGNC:5407]	1	0	0	0	0	0	0	0	chr10:91152405-91163610 (+) // 99.82 // q23.31	-0.0411158	0.378761	0.378761	-0.128489	0.378761	0.378761	-0.117426	0.378761	0.378761	-0.158542	0.378761	0.378761	0.0365666	0.378761	0.378761	-0.0110616	0.378761	0.378761	0.0300535	0.378761	0.378761	3434	IFIT1	17	21	34	33	2	0	0	0	0	0	14	10	16	10	105
3437	IFIT3	interferon-induced protein with tetratricopeptide repeats 3 [Source:HGNC Symbol;Acc:HGNC:5411]	1	0	0	0	0	0	0	0	chr10:91087769-91100272 (+) // 87.39 // q23.31	-0.0453285	0.748373	0.972624	-0.170804	0.178788	0.443604	-0.0953538	0.228297	0.675185	-0.140681	0.103823	0.450731	0.103445	0.375867	0.820926	-0.075451	0.40535	0.643922	-0.0301228	0.576621	0.725628	3437	IFIT3	18	22	38	33	2	0	0	0	0	0	9	8	5	10	105
3439	IFNA1	interferon, alpha 1 [Source:HGNC Symbol;Acc:HGNC:5417]	1	1	0	0	0	0	0	0	chr9:21440439-21441315 (+) // 94.86 // p21.3 /// chr9:21367067-21368073 (-) // 98.63 // p21.3	-0.0191031	0.0379256	0.0379256	0.0695509	0.0379256	0.0379256	0.0846766	0.0379256	0.0379256	0.0655723	0.0379256	0.0379256	-0.0166755	0.0379256	0.0379256	-0.0151322	0.0379256	0.0379256	0.00397635	0.0379256	0.0379256	3439	IFNA1	0	0	0	0	0	0	0	0	0	0	166	163	268	243	178
3440	IFNA2	interferon, alpha 2 [Source:HGNC Symbol;Acc:HGNC:5423]	1	1	0	0	1	1	0	1	chr9:21384428-21385387 (-) // 94.48 // p21.3	0.000259662	0.375546	0.375546	0.0214513	0.375546	0.375546	-0.0111416	0.375546	0.375546	-0.0108784	0.375546	0.375546	-0.00489036	0.375546	0.375546	0.0325946	0.375546	0.375546	0.0323266	0.375546	0.375546	3440	IFNA2	0	0	0	0	0	0	0	0	0	0	166	163	268	243	178
3441	IFNA4	interferon, alpha 4 [Source:HGNC Symbol;Acc:HGNC:5425]	1	1	0	0	0	0	0	0	chr9:21186692-21187670 (-) // 94.06 // p21.3 /// chr9:21201322-21207236 (-) // 94.06 // p21.3	0.0508569	0.0144717	0.0144717	0.0166247	0.0144717	0.0144717	-0.126316	0.0144717	0.0144717	-0.0754668	0.0144717	0.0144717	-0.049548	0.0144717	0.0144717	0.142949	0.0144717	0.0144717	0.0920992	0.0144717	0.0144717	3441	IFNA4	1	0	1	0	0	0	0	0	0	0	118	163	196	243	178
3442	IFNA5	interferon, alpha 5 [Source:HGNC Symbol;Acc:HGNC:5426]	1	1	0	0	0	0	0	0	chr9:21304324-21305255 (-) // 90.01 // p21.3	0.0419859	0.0326351	0.0326351	0.0369323	0.0326351	0.0326351	0.0420419	0.0326351	0.0326351	0.0840234	0.0326351	0.0326351	0.0236954	0.0326351	0.0326351	-0.00510896	0.0326351	0.0326351	-0.047091	0.0326351	0.0326351	3442	IFNA5	0	0	0	0	0	0	0	0	0	0	166	163	268	243	178
3443	IFNA6	interferon, alpha 6 [Source:HGNC Symbol;Acc:HGNC:5427]	1	1	0	0	0	0	0	0	chr9:21350316-21350886 (-) // 99.82 // p21.3	-0.031082	0.362702	0.362702	-0.0250185	0.362702	0.362702	0.0116531	0.362702	0.362702	-0.0194277	0.362702	0.362702	-0.0338989	0.362702	0.362702	-0.0366724	0.362702	0.362702	-0.00559116	0.362702	0.362702	3443	IFNA6	0	0	0	0	0	0	0	0	0	0	166	163	268	243	178
3444	IFNA7	interferon, alpha 7 [Source:HGNC Symbol;Acc:HGNC:5428]	1	1	0	0	0	0	0	0	chr9:21201467-21202204 (-) // 99.46 // p21.3 /// chr9:21186833-21187563 (-) // 95.39 // p21.3	-0.0382004	0.0135659	0.0135659	-0.048933	0.0135659	0.0135659	-0.105349	0.0135659	0.0135659	-0.14355	0.0135659	0.0135659	-0.105827	0.0135659	0.0135659	0.0564171	0.0135659	0.0135659	0.0946144	0.0135659	0.0135659	3444	IFNA7	1	0	4	3	0	0	0	0	0	0	118	163	140	158	178
3445	IFNA8	interferon, alpha 8 [Source:HGNC Symbol;Acc:HGNC:5429]	1	1	0	0	0	0	0	0	chr9:21409148-21410184 (+) // 89.24 // p21.3	-0.00996585	0.24402	0.24402	0.0198158	0.24402	0.24402	0.0012546	0.24402	0.24402	-0.00871127	0.24402	0.24402	0.0128404	0.24402	0.24402	0.018563	0.24402	0.24402	0.0285267	0.24402	0.24402	3445	IFNA8	0	0	0	0	0	0	0	0	0	0	166	163	268	243	178
3446	IFNA10	interferon, alpha 10 [Source:HGNC Symbol;Acc:HGNC:5418]	1	1	0	0	0	0	0	0	chr9:21206179-21207142 (-) // 96.26 // p21.3 /// chr9:21227241-21228218 (-) // 91.59 // p21.3	-0.0239576	0.0446497	0.0446497	-0.0254912	0.0446497	0.0446497	-0.0777108	0.0446497	0.0446497	-0.101668	0.0446497	0.0446497	-0.0177398	0.0446497	0.0446497	0.0522211	0.0446497	0.0446497	0.076176	0.0446497	0.0446497	3446	IFNA10	1	0	24	0	0	0	0	0	0	0	118	163	45	243	178
3448	IFNA14	interferon, alpha 14 [Source:HGNC Symbol;Acc:HGNC:5420]	1	1	0	0	0	0	0	0	chr9:21201233-21239990 (-) // 94.72 // p21.3	-0.0336212	0.0237193	0.0237193	0.0511076	0.0237193	0.0237193	-0.0634891	0.0237193	0.0237193	-0.0971114	0.0237193	0.0237193	0.000346205	0.0237193	0.0237193	0.114607	0.0237193	0.0237193	0.148218	0.0237193	0.0237193	3448	IFNA14	2	0	6	6	0	0	0	0	0	0	94	163	130	132	178
3449	IFNA16	interferon, alpha 16 [Source:HGNC Symbol;Acc:HGNC:5421]	1	1	0	0	0	0	0	0	chr9:21216371-21217310 (-) // 95.22 // p21.3	-0.0969139	0.07507	0.07507	-0.0240529	0.07507	0.07507	-0.00155318	0.07507	0.07507	-0.0984669	0.07507	0.07507	-0.00977121	0.07507	0.07507	-0.0224988	0.07507	0.07507	0.0744095	0.07507	0.07507	3449	IFNA16	0	0	8	0	1	0	0	0	0	0	166	163	120	243	129
3451	IFNA17	interferon, alpha 17 [Source:HGNC Symbol;Acc:HGNC:5422]	1	1	0	0	0	0	0	0	chr9:21227561-21228314 (-) // 99.2 // p21.3 /// chr9:21206485-21207238 (-) // 97.48 // p21.3	-0.00431867	0.068297	0.068297	-0.0098511	0.068297	0.068297	-0.100249	0.068297	0.068297	-0.104567	0.068297	0.068297	-0.0640681	0.068297	0.068297	0.0903928	0.068297	0.068297	0.0947225	0.068297	0.068297	3451	IFNA17	0	0	1	0	0	0	0	0	0	0	166	163	196	243	178
3452	IFNA21	interferon, alpha 21 [Source:HGNC Symbol;Acc:HGNC:5424]	1	1	0	0	0	0	0	0	chr9:21165924-21166659 (-) // 99.73 // p21.3	-0.0506623	0.0478902	0.0478902	0.0236244	0.0478902	0.0478902	-0.0313975	0.0478902	0.0478902	-0.0820581	0.0478902	0.0478902	-0.0482958	0.0478902	0.0478902	0.0550151	0.0478902	0.0478902	0.105678	0.0478902	0.0478902	3452	IFNA21	0	0	2	1	0	0	0	0	0	0	166	163	170	202	178
3454	IFNAR1	interferon (alpha, beta and omega) receptor 1 [Source:HGNC Symbol;Acc:HGNC:5432]	1	1	0	0	0	0	0	0	chr21:34697282-34728856 (+) // 89.44 // q22.11	-0.0383154	0.0919283	0.624787	0.0317908	0.171594	0.434207	0.0466354	0.261473	0.702183	0.00831567	0.0683267	0.377388	0.0309575	0.198548	0.679674	-0.0148432	0.43225	0.66567	0.0234728	0.0824094	0.214553	3454	IFNAR1	0	0	1	0	0	0	0	0	0	0	166	163	196	243	178
3455	IFNAR2	interferon (alpha, beta and omega) receptor 2 [Source:HGNC Symbol;Acc:HGNC:5433]	1	1	0	0	0	0	0	0	chr21:34602379-34635054 (+) // 85.42 // q22.11	-0.045684	0.0526539	0.517606	0.0311607	0.0156891	0.131221	0.0348084	0.0826997	0.48254	-0.010878	0.715867	0.908521	-0.0219071	0.295265	0.765723	-0.00364568	0.0317829	0.179388	0.0420458	0.00692322	0.0458154	3455	IFNAR2	0	0	0	0	0	0	0	0	0	0	166	163	268	243	178
3456	IFNB1	interferon, beta 1, fibroblast [Source:HGNC Symbol;Acc:HGNC:5434]	1	1	1	0	1	1	0	1	chr9:21077111-21077868 (-) // 90.62 // p21.3	0.0915441	0.0207207	0.0207207	0.0259076	0.0207207	0.0207207	-0.121946	0.0207207	0.0207207	-0.03041	0.0207207	0.0207207	-0.022874	0.0207207	0.0207207	0.147867	0.0207207	0.0207207	0.0563199	0.0207207	0.0207207	3456	IFNB1	0	0	2	0	0	0	0	1	0	0	166	163	170	243	178
3458	IFNG	interferon, gamma [Source:HGNC Symbol;Acc:HGNC:5438]	1	1	0	0	1	1	0	0	chr12:68548773-68553522 (-) // 93.76 // q15	-0.00374866	0.00263196	0.00263196	0.0577067	0.00263196	0.00263196	-0.146667	0.00263196	0.00263196	-0.150415	0.00263196	0.00263196	0.154194	0.00263196	0.00263196	0.204366	0.00263196	0.00263196	0.208118	0.00263196	0.00263196	3458	IFNG	0	0	0	0	0	0	0	1	0	0	166	163	268	243	178
3459	IFNGR1	interferon gamma receptor 1 [Source:HGNC Symbol;Acc:HGNC:5439]	1	1	0	0	0	0	0	0	chr6:137518621-137540507 (-) // 99.85 // q23.3	-0.0156983	0.0947523	0.631409	0.00631898	0.845248	0.933483	-0.0141365	0.417399	0.807033	-0.0298345	0.0289508	0.257213	-0.0390377	0.156762	0.624898	0.0204548	0.390286	0.632432	0.0361559	0.0390448	0.134856	3459	IFNGR1	1	0	26	14	16	0	0	0	0	0	118	163	39	93	38
3460	IFNGR2	interferon gamma receptor 2 (interferon gamma transducer 1) [Source:HGNC Symbol;Acc:HGNC:5440]	1	1	0	0	0	0	0	0	chr21:34775201-34809820 (+) // 87.17 // q22.11	-0.110544	0.00075652	0.00075652	0.0357224	0.00075652	0.00075652	0.0118391	0.00075652	0.00075652	-0.0987064	0.00075652	0.00075652	0.0937224	0.00075652	0.00075652	0.0238799	0.00075652	0.00075652	0.134418	0.00075652	0.00075652	3460	IFNGR2	1	0	1	1	0	0	0	0	0	0	118	163	196	202	178
3551	IKBKB	inhibitor of kappa light polypeptide gene enhancer in B-cells, kinase beta [Source:HGNC Symbol;Acc:HGNC:5960]	1	1	1	0	0	0	0	0	chr8:42128862-42190179 (+) // 93.8 // p11.21	-0.012717	0.498512	0.919189	-0.100952	0.0291538	0.179037	-0.00698086	0.284851	0.721793	-0.0196982	0.0607934	0.359177	0.0123955	0.283854	0.757688	-0.0939727	0.0111679	0.112533	-0.081254	0.000560378	0.00946175	3551	IKBKB	0	0	21	10	11	0	0	0	0	0	166	163	57	117	52
3553	IL1B	interleukin 1, beta [Source:HGNC Symbol;Acc:HGNC:5992]	0	0	0	0	1	1	1	0	chr2:113587336-113594352 (-) // 97.26 // q13	-0.380776	0.00241319	0.12374	0.283152	0.00846596	0.0964326	0.104606	0.364797	0.776434	-0.276173	0.0147779	0.187513	1.01933	2.59849e-17	5.46433e-14	0.178548	0.146203	0.383389	0.559328	1.18505e-06	0.000182001	3553	IL1B	0	0	0	0	0	0	0	0	0	0	166	163	268	243	178
3558	IL2	interleukin 2 [Source:HGNC Symbol;Acc:HGNC:6001]	0	0	0	0	1	1	0	0	chr4:123372624-123377642 (-) // 90.67 // q27	-0.0095519	0.524845	0.524845	-0.0208658	0.524845	0.524845	0.00483933	0.524845	0.524845	-0.00471232	0.524845	0.524845	0.00663554	0.524845	0.524845	-0.0257056	0.524845	0.524845	-0.0161531	0.524845	0.524845	3558	IL2	0	0	0	0	0	0	0	0	0	0	166	163	268	243	178
3565	IL4	interleukin 4 [Source:HGNC Symbol;Acc:HGNC:6014]	1	0	0	0	1	1	0	0	chr5:132009677-132018370 (+) // 95.15 // q31.1	-0.0193737	0.0277391	0.405626	0.0705644	0.0397757	0.209994	0.0267651	0.0561691	0.419641	0.00739431	0.447966	0.782184	0.0117617	0.54769	0.895751	0.0438045	0.0259331	0.163578	0.0631767	0.0183376	0.084687	3565	IL4	0	0	0	0	0	0	0	0	1	0	166	163	268	243	178
3566	IL4R	interleukin 4 receptor [Source:HGNC Symbol;Acc:HGNC:6015]	0	0	0	0	1	1	0	0	chr16:27351108-27376095 (+) // 95.66 // p12.1	-0.0455371	0.00250721	0.00250721	0.0140124	0.00250721	0.00250721	-0.0479901	0.00250721	0.00250721	-0.093528	0.00250721	0.00250721	0.117562	0.00250721	0.00250721	0.0620112	0.00250721	0.00250721	0.107541	0.00250721	0.00250721	3566	IL4R	0	0	0	0	0	0	0	1	0	0	166	163	268	243	178
3572	IL6ST	interleukin 6 signal transducer [Source:HGNC Symbol;Acc:HGNC:6021]	0	0	0	0	1	1	1	0	chr5:55235751-55290772 (-) // 95.76 // q11.2	0.142599	0.00202152	0.113828	-0.0304274	0.00257129	0.0532519	-0.00051203	0.0465054	0.391405	0.142087	1.02512e-06	0.000507377	0.0526118	0.100409	0.52812	-0.0299148	0.00692826	0.091168	-0.172516	0.000218364	0.00511372	3572	IL6ST	0	0	0	0	0	0	0	0	0	0	166	163	268	243	178
3575	IL7R	interleukin 7 receptor [Source:HGNC Symbol;Acc:HGNC:6024]	0	0	0	0	1	1	0	1	chr5:35857057-35876844 (+) // 98.55 // p13.2	0.0106507	0.307361	0.848867	-0.0545123	0.0369327	0.202451	-0.0235875	0.598319	0.889668	-0.0129355	0.165428	0.544546	0.0828727	0.0220155	0.252145	-0.0309243	0.181151	0.427045	-0.0415728	0.201275	0.373897	3575	IL7R	0	0	0	0	0	0	0	0	0	0	166	163	268	243	178
3586	IL10	interleukin 10 [Source:HGNC Symbol;Acc:HGNC:5962]	0	0	0	0	1	1	0	0	chr1:206940947-206945810 (-) // 77.51 // q32.1	0.0284843	0.00367432	0.00367432	0.246785	0.00367432	0.00367432	0.00687965	0.00367432	0.00367432	0.0353705	0.00367432	0.00367432	0.117815	0.00367432	0.00367432	0.239911	0.00367432	0.00367432	0.211423	0.00367432	0.00367432	3586	IL10	0	0	0	0	0	0	0	1	0	0	166	163	268	243	178
3592	IL12A	interleukin 12A [Source:HGNC Symbol;Acc:HGNC:5969]	1	1	1	0	1	1	1	0	chr3:159706783-159713543 (+) // 99.12 // q25.33	0.0357928	0.00120675	0.00120675	-0.0842604	0.00120675	0.00120675	0.022105	0.00120675	0.00120675	0.0578869	0.00120675	0.00120675	0.0726409	0.00120675	0.00120675	-0.10636	0.00120675	0.00120675	-0.142151	0.00120675	0.00120675	3592	IL12A	0	0	0	0	0	0	0	0	0	0	166	163	268	243	178
3593	IL12B	interleukin 12B [Source:HGNC Symbol;Acc:HGNC:5970]	1	1	1	0	1	1	1	0	chr5:158741790-158753792 (-) // 87.4 // q33.3	0.307289	1.20004e-05	1.20004e-05	-0.203582	1.20004e-05	1.20004e-05	-0.234346	1.20004e-05	1.20004e-05	0.0729427	1.20004e-05	1.20004e-05	0.461403	1.20004e-05	1.20004e-05	0.0307598	1.20004e-05	1.20004e-05	-0.276522	1.20004e-05	1.20004e-05	3593	IL12B	0	0	2	0	0	1	0	1	0	0	166	163	170	243	178
3594	IL12RB1	interleukin 12 receptor, beta 1 [Source:HGNC Symbol;Acc:HGNC:5971]	1	0	0	0	1	1	1	0	chr19:17924007-18197702 (-) // 57.4 // p13.11	-0.0527629	0.0229665	0.374902	0.00978843	0.434749	0.688234	0.0129928	0.0324512	0.33914	-0.0397719	0.0292111	0.258224	0.00588129	0.247334	0.726209	-0.00320589	0.022271	0.153254	0.0495579	0.0193822	0.0878104	3594	IL12RB1	0	0	0	0	0	0	0	0	0	0	166	163	268	243	178
3606	IL18	interleukin 18 [Source:HGNC Symbol;Acc:HGNC:5986]	1	0	0	0	1	0	0	0	chr11:112013975-112034797 (-) // 71.51 // q23.1	-0.00576932	0.00737714	0.00737714	-0.104007	0.00737714	0.00737714	-0.0133415	0.00737714	0.00737714	-0.0191119	0.00737714	0.00737714	0.0541261	0.00737714	0.00737714	-0.0906647	0.00737714	0.00737714	-0.0848952	0.00737714	0.00737714	3606	IL18	0	0	0	0	0	0	0	0	0	0	166	163	268	243	178
3630	INS	insulin [Source:HGNC Symbol;Acc:HGNC:6081]	1	1	0	1	0	0	0	0	chr11:2181008-2182424 (-) // 99.56 // p15.5	0.0205129	0.0658766	0.0658766	0.0653655	0.0658766	0.0658766	-0.0266885	0.0658766	0.0658766	-0.0061764	0.0658766	0.0658766	0.0232412	0.0658766	0.0658766	0.0920586	0.0658766	0.0658766	0.071543	0.0658766	0.0658766	3630	INS	0	0	0	0	0	0	0	0	5	2	166	163	268	243	178
3635	INPP5D	inositol polyphosphate-5-phosphatase D [Source:HGNC Symbol;Acc:HGNC:6079]	0	0	0	0	1	0	0	0	chr2:233924569-233995358 (+) // 40.58 // q37.1	0.0466799	0.239054	0.807704	-0.194966	4.82612e-06	0.00520685	-0.0983754	0.0100774	0.222468	-0.051695	0.127869	0.492518	0.00238926	0.0447779	0.367785	-0.0965901	0.00354539	0.0679917	-0.143272	0.000874272	0.0125396	3635	INPP5D	0	0	0	0	0	0	0	5	0	0	166	163	268	243	178
3654	IRAK1	interleukin-1 receptor-associated kinase 1 [Source:HGNC Symbol;Acc:HGNC:6112]	1	1	1	0	0	0	0	0	chrX:153277260-153285263 (-) // 97.43 // q28	-0.0948177	0.0243697	0.382768	0.0319523	0.442075	0.693656	0.0609607	0.0186201	0.277323	-0.0338538	0.164962	0.543952	-0.201173	1.67416e-08	4.62295e-06	-0.0290073	0.0656599	0.256475	0.0658141	0.035142	0.126349	3654	IRAK1	1	0	0	0	0	0	0	0	0	0	118	163	268	243	178
3656	IRAK2	interleukin-1 receptor-associated kinase 2 [Source:HGNC Symbol;Acc:HGNC:6113]	1	1	1	0	0	0	0	0	chr3:10206566-10283877 (+) // 98.5 // p25.3	-0.0696854	0.00327837	0.145033	0.0494227	0.0208912	0.151872	0.091652	1.50204e-05	0.0201178	0.0219664	0.127702	0.492405	0.0941321	0.000217742	0.010329	-0.0422337	0.0217236	0.151643	0.0274573	0.449288	0.620669	3656	IRAK2	0	0	0	0	0	0	0	0	0	5	166	163	268	243	178
3659	IRF1	interferon regulatory factor 1 [Source:HGNC Symbol;Acc:HGNC:6116]	1	1	1	0	1	1	0	0	chr5:131818779-131826427 (-) // 99.46 // q31.1	0.0276499	0.178637	0.755339	-0.0535987	0.0297742	0.181056	-0.100098	0.000463949	0.0733133	-0.0724518	0.0174881	0.203829	0.176706	1.54446e-10	7.81884e-08	0.0465001	0.117458	0.342162	0.0188486	0.323132	0.505355	3659	IRF1	0	0	0	0	5	0	0	0	0	0	166	163	268	243	81
3660	IRF2	interferon regulatory factor 2 [Source:HGNC Symbol;Acc:HGNC:6117]	1	0	0	0	0	0	0	0	chr4:185308914-185395703 (-) // 97.84 // q35.1	0.0657653	0.00306127	0.00306127	0.0162253	0.00306127	0.00306127	0.0387171	0.00306127	0.00306127	0.104484	0.00306127	0.00306127	0.00501186	0.00306127	0.00306127	-0.0224885	0.00306127	0.00306127	-0.0882593	0.00306127	0.00306127	3660	IRF2	0	0	0	3	0	0	0	0	0	0	166	163	268	158	178
3661	IRF3	interferon regulatory factor 3 [Source:HGNC Symbol;Acc:HGNC:6118]	1	1	1	0	0	0	0	0	chr19:50162828-50168925 (-) // 99.93 // q13.33	0.117762	0.000177753	0.000177753	-0.0862393	0.000177753	0.000177753	-0.152051	0.000177753	0.000177753	-0.0342962	0.000177753	0.000177753	0.00934717	0.000177753	0.000177753	0.0658067	0.000177753	0.000177753	-0.0519434	0.000177753	0.000177753	3661	IRF3	0	0	1	1	0	0	0	0	0	0	166	163	196	202	178
3662	IRF4	interferon regulatory factor 4 [Source:HGNC Symbol;Acc:HGNC:6119]	1	1	1	0	1	0	0	0	chr6:391759-411193 (+) // 94.65 // p25.3	0.0312977	0.101525	0.644031	-0.0318609	0.0538656	0.244224	-0.0658311	0.0101406	0.222665	-0.0345308	0.241447	0.627552	0.0289381	0.00200908	0.0540317	0.0339663	0.102097	0.319793	0.00266869	0.399346	0.576546	3662	IRF4	0	0	0	0	0	0	0	0	0	0	166	163	268	243	178
3663	IRF5	interferon regulatory factor 5 [Source:HGNC Symbol;Acc:HGNC:6120]	1	0	0	0	0	0	0	0	chr7:128578012-128589441 (+) // 97.58 // q32.1	-0.00558214	0.183762	0.760573	0.0549802	0.0172164	0.137459	0.0107994	0.151152	0.589239	0.00522038	0.00229435	0.0702053	-0.0382194	0.00586405	0.112854	0.0441715	0.221328	0.473587	0.0497563	0.00519689	0.0381293	3663	IRF5	0	0	0	0	0	0	0	0	0	0	166	163	268	243	178
3664	IRF6	interferon regulatory factor 6 [Source:HGNC Symbol;Acc:HGNC:6121]	1	0	0	0	0	0	0	0	chr1:209960746-209979479 (-) // 89.68 // q32.2	-0.0476998	0.0639724	0.554485	0.0492379	0.119676	0.36469	0.0122322	0.212943	0.660165	-0.0354655	0.0662326	0.372832	-0.00578827	0.42251	0.846554	0.0370117	0.051113	0.225576	0.0847099	0.00965513	0.056662	3664	IRF6	0	0	0	0	0	0	0	0	1	0	166	163	268	243	178
3665	IRF7	interferon regulatory factor 7 [Source:HGNC Symbol;Acc:HGNC:6122]	1	1	1	0	1	1	0	0	chr11:612582-615927 (-) // 100.0 // p15.5	-0.110475	0.109922	0.109922	-0.0625049	0.109922	0.109922	0.000418321	0.109922	0.109922	-0.11005	0.109922	0.109922	0.0807122	0.109922	0.109922	-0.0629299	0.109922	0.109922	0.0475384	0.109922	0.109922	3665	IRF7	15	7	33	33	0	1	1	1	0	0	21	52	23	10	178
3667	IRS1	insulin receptor substrate 1 [Source:HGNC Symbol;Acc:HGNC:6125]	1	0	0	0	0	0	0	0	chr2:227599937-227664475 (-) // 97.31 // q36.3	0.0136378	0.27267	0.829453	-0.151183	0.000427589	0.0237659	0.00945033	0.00718595	0.196102	0.0230907	0.0563638	0.347406	-0.000582999	0.514083	0.884635	-0.160638	2.51671e-06	0.00362693	-0.174273	9.04403e-07	0.000154526	3667	IRS1	0	0	0	0	0	0	0	0	0	0	166	163	268	243	178
3669	ISG20	interferon stimulated exonuclease gene 20kDa [Source:HGNC Symbol;Acc:HGNC:6130]	1	0	0	0	0	0	0	0	chr15:89182582-89198880 (+) // 99.85 // q26.1	-0.0243906	0.679904	0.96211	-0.0750335	0.159227	0.418431	-0.0790583	0.189187	0.635437	-0.103449	0.0568679	0.348466	0.117125	0.0387794	0.34088	0.00402644	0.942174	0.975447	0.0284125	0.609832	0.75084	3669	ISG20	0	3	28	24	0	0	0	0	0	0	166	81	33	54	178
3684	ITGAM	integrin, alpha M (complement component 3 receptor 3 subunit) [Source:HGNC Symbol;Acc:HGNC:6149]	1	1	1	0	0	0	0	0	chr16:31271320-31344190 (-) // 88.57 // p11.2	-0.120826	0.0490454	0.504587	0.0846616	0.020839	0.151734	0.0893867	0.0734725	0.461854	-0.0314393	0.447946	0.782174	-0.126649	0.0217208	0.250445	-0.00472813	0.0112866	0.112939	0.116101	0.00290904	0.0265263	3684	ITGAM	0	0	0	1	1	0	0	0	0	0	166	163	268	202	129
3689	ITGB2	integrin, beta 2 (complement component 3 receptor 3 and 4 subunit) [Source:HGNC Symbol;Acc:HGNC:6155]	1	1	1	0	0	0	0	0	chr21:46306272-46340784 (-) // 99.68 // q22.3	-0.0228171	0.246603	0.811888	-0.00224538	0.501365	0.737599	0.0155939	0.506723	0.851868	-0.00722321	0.529665	0.827957	-0.0344469	0.232	0.712487	-0.017839	0.224425	0.476812	0.00497919	0.685172	0.804087	3689	ITGB2	6	3	2	12	1	0	0	0	1	0	55	81	170	107	129
3702	ITK	IL2-inducible T-cell kinase [Source:HGNC Symbol;Acc:HGNC:6171]	1	0	0	0	1	0	0	0	chr5:156607906-156682109 (+) // 94.18 // q33.3	0.0586905	6.49078e-09	6.49078e-09	-0.0928924	6.49078e-09	6.49078e-09	-0.0761602	6.49078e-09	6.49078e-09	-0.0174696	6.49078e-09	6.49078e-09	0.286988	6.49078e-09	6.49078e-09	-0.0167324	6.49078e-09	6.49078e-09	-0.0754227	6.49078e-09	6.49078e-09	3702	ITK	0	1	0	1	1	0	0	0	0	0	166	117	268	202	129
3708	ITPR1	inositol 1,4,5-trisphosphate receptor, type 1 [Source:HGNC Symbol;Acc:HGNC:6180]	1	0	0	0	0	0	0	0	chr3:4535135-4889081 (+) // 99.77 // p26.1	0.0530768	0.0941162	0.630299	-0.0776667	0.029266	0.179488	0.0153329	0.0356861	0.350705	0.0684133	0.00129918	0.0507737	0.00653401	0.516636	0.885461	-0.0930014	0.0231073	0.156186	-0.146081	0.00279794	0.0259284	3708	ITPR1	0	2	12	6	8	0	0	0	0	0	166	92	98	132	68
3709	ITPR2	inositol 1,4,5-trisphosphate receptor, type 2 [Source:HGNC Symbol;Acc:HGNC:6181]	1	0	0	0	0	0	0	0	chr12:26488284-26986131 (-) // 99.29 // p12.1	0.0276073	0.327787	0.857757	-0.0585267	0.0594137	0.256491	0.0515692	0.0352607	0.349469	0.0791774	0.015426	0.191642	0.0446864	0.173952	0.650508	-0.110094	0.000379033	0.0267057	-0.137702	6.56118e-05	0.0023144	3709	ITPR2	0	0	0	1	0	0	0	0	0	0	166	163	268	202	178
3710	ITPR3	inositol 1,4,5-trisphosphate receptor, type 3 [Source:HGNC Symbol;Acc:HGNC:6182]	1	0	0	0	0	0	0	0	chr6:33589155-33664339 (+) // 98.63 // p21.31	0.0530764	0.0913559	0.62344	-0.0378731	0.000925345	0.0326408	-0.030181	0.0984197	0.514495	0.0228993	0.306097	0.685535	0.0798832	0.0194998	0.234862	-0.00769075	0.032708	0.181759	-0.0607731	3.36209e-05	0.00151833	3710	ITPR3	0	0	0	0	0	0	0	0	0	0	166	163	268	243	178
3716	JAK1	Janus kinase 1 [Source:HGNC Symbol;Acc:HGNC:6190]	1	1	0	0	0	0	0	0	chr1:65299934-65432213 (-) // 98.59 // p31.3	0.17063	0.000193342	0.0314612	-0.0238394	0.326861	0.598697	-0.0358518	7.50576e-05	0.0366454	0.134778	1.58979e-05	0.00314373	0.0366933	0.0269771	0.28213	0.0120137	0.00208686	0.0546191	-0.158618	1.15042e-05	0.000752507	3716	JAK1	0	0	2	0	0	0	0	0	0	0	166	163	170	243	178
3717	JAK2	Janus kinase 2 [Source:HGNC Symbol;Acc:HGNC:6192]	1	1	0	0	0	0	0	0	chr9:5065804-5068158 (+) // 78.23 // p24.1	0.0190556	0.0394097	0.463094	-0.11392	0.00445877	0.0701332	-0.00889429	0.511916	0.853428	0.0101564	0.108785	0.460349	-0.0774535	0.0539228	0.402794	-0.105023	0.014506	0.126223	-0.124079	0.0489671	0.155195	3717	JAK2	1	2	32	37	12	0	0	0	0	0	118	92	27	2	49
3718	JAK3	Janus kinase 3 [Source:HGNC Symbol;Acc:HGNC:6193]	1	0	0	0	1	1	0	0	chr19:17936960-17955282 (-) // 90.23 // p13.11	0.0659962	0.0489914	0.504446	0.0376742	0.00439402	0.069744	-0.0208198	0.187514	0.634268	0.0451772	0.0595841	0.355538	0.0636411	0.000415302	0.0171113	0.0584952	0.0735402	0.271426	-0.00750281	0.0342917	0.124396	3718	JAK3	0	0	0	0	0	0	0	0	0	0	166	163	268	243	178
3725	JUN	jun proto-oncogene [Source:HGNC Symbol;Acc:HGNC:6204]	1	1	1	0	0	0	0	0	chr1:59246365-59249733 (-) // 98.8 // p32.1	0.0786313	0.0102793	0.260196	-0.0848186	0.0113054	0.110906	-0.0376433	0.150509	0.58859	0.0409909	0.185846	0.568519	0.0283262	0.382996	0.825462	-0.0471743	0.130036	0.360663	-0.125807	0.000195623	0.00475365	3725	JUN	0	0	0	0	0	0	0	0	0	0	166	163	268	243	178
3804	KIR2DL3	killer cell immunoglobulin-like receptor, two domains, long cytoplasmic tail, 3 [Source:HGNC Symbol;Acc:HGNC:6331]	1	0	0	0	0	0	0	0	chr19:55236001-55264033 (+) // 95.96 // q13.42 /// chr19_gl000209_random:131467-145293 (+) // 96.6 // /// chr19_gl000209_random:38479-129113 (+) // 95.68 //	0.0164821	0.00193172	0.00193172	0.11274	0.00193172	0.00193172	-0.0726557	0.00193172	0.00193172	-0.0561762	0.00193172	0.00193172	0.0673358	0.00193172	0.00193172	0.185397	0.00193172	0.00193172	0.168924	0.00193172	0.00193172	3804	KIR2DL3	0	0	0	5	0	0	0	0	0	0	166	163	268	140	178
3806	KIR2DS1	killer cell immunoglobulin-like receptor, two domains, short cytoplasmic tail, 1 [Source:HGNC Symbol;Acc:HGNC:6333]	1	0	0	0	0	0	0	0	chr19:55266461-55359571 (+) // 99.09 // q13.42 /// chr19_gl000209_random:115098-129113 (+) // 100.0 // /// chr19_gl000209_random:38466-145293 (+) // 98.0 // /// chr19_gl000209_random:7901-84300 (+) // 96.55 //	-0.032752	0.262664	0.822377	0.101325	0.000440897	0.0239993	-0.00682151	0.810919	0.95887	-0.0395663	0.128006	0.49273	-0.0183042	0.516058	0.885365	0.108144	0.000805918	0.0366582	0.140894	1.34667e-06	0.000200079	3806	KIR2DS1	0	0	0	12	0	0	0	0	0	0	166	163	268	107	178
3808	KIR2DS3	killer cell immunoglobulin-like receptor, two domains, short cytoplasmic tail, 3 [Source:HGNC Symbol;Acc:HGNC:6335]	1	0	0	0	0	0	0	0	chr19_gl000209_random:98134-112667 (+) // 97.66 //	-0.0447616	0.0017664	0.0017664	0.141616	0.0017664	0.0017664	0.0107798	0.0017664	0.0017664	-0.0339831	0.0017664	0.0017664	-0.0312884	0.0017664	0.0017664	0.130839	0.0017664	0.0017664	0.175608	0.0017664	0.0017664	3808	KIR2DS3	0	0	0	10	0	0	0	0	0	0	166	163	268	117	178
3809	KIR2DS4	killer cell immunoglobulin-like receptor, two domains, short cytoplasmic tail, 4 [Source:HGNC Symbol;Acc:HGNC:6336]	1	0	0	0	0	0	0	0	chr19:55349032-55351155 (+) // 92.4 // q13.42 /// chr19:55284786-55286911 (+) // 92.2 // q13.42 /// chr19:55253427-55255537 (+) // 90.84 // q13.42 /// chr19:55299651-55333314 (+) // 91.62 // q13.42 /// chr19:55270061-55272178 (+) // 90.64 // q13.42 /// chr19:55365205-55367368 (+) // 90.06 // q13.42 /// chr19_gl000209_random:118595-120713 (+) // 92.59 // /// chr19_gl000209_random:102142-104258 (+)…	-0.0525687	0.00312769	0.00312769	0.127884	0.00312769	0.00312769	0.0265451	0.00312769	0.00312769	-0.0260288	0.00312769	0.00312769	0.0407522	0.00312769	0.00312769	0.101354	0.00312769	0.00312769	0.153922	0.00312769	0.00312769	3809	KIR2DS4	0	0	0	0	0	0	0	0	0	0	166	163	268	243	178
3810	KIR2DS5	killer cell immunoglobulin-like receptor, two domains, short cytoplasmic tail, 5 [Source:HGNC Symbol;Acc:HGNC:6337]	1	0	0	0	0	0	0	0	chr19_gl000209_random:98134-113011 (+) // 81.47 //	-0.0444595	0.0143738	0.0143738	0.0631854	0.0143738	0.0143738	-0.019454	0.0143738	0.0143738	-0.0639143	0.0143738	0.0143738	-0.0571335	0.0143738	0.0143738	0.0826481	0.0143738	0.0143738	0.127105	0.0143738	0.0143738	3810	KIR2DS5	0	0	0	0	0	0	0	0	0	0	166	163	268	243	178
3815	KIT	v-kit Hardy-Zuckerman 4 feline sarcoma viral oncogene homolog [Source:HGNC Symbol;Acc:HGNC:6342]	1	0	0	0	0	0	0	0	chr4:55524160-55606855 (+) // 97.23 // q12	-0.117362	0.0602117	0.0602117	-0.00550717	0.0602117	0.0602117	-1.29843e-05	0.0602117	0.0602117	-0.117376	0.0602117	0.0602117	0.0227016	0.0602117	0.0602117	-0.00549268	0.0602117	0.0602117	0.111873	0.0602117	0.0602117	3815	KIT	1	0	0	0	0	0	0	0	0	0	118	163	268	243	178
3824	KLRD1	killer cell lectin-like receptor subfamily D, member 1 [Source:HGNC Symbol;Acc:HGNC:6378]	1	0	0	0	0	0	0	0	chr12:10460639-10467418 (+) // 100.0 // p13.2	-0.000293842	0.768233	0.976004	0.0982428	0.0617683	0.261311	-0.0677001	0.233416	0.679341	-0.0679948	0.165742	0.54482	0.0886121	0.11068	0.549107	0.165941	0.00818178	0.0977396	0.166236	0.00161277	0.0183972	3824	KLRD1	4	0	0	0	4	0	0	0	0	0	69	163	268	243	89
3845	KRAS	Kirsten rat sarcoma viral oncogene homolog [Source:HGNC Symbol;Acc:HGNC:6407]	1	0	0	0	0	0	0	0	chr12:25386768-25403863 (-) // 85.17 // p12.1	0.0926273	2.00185e-06	0.00254537	-0.0405426	0.125407	0.372844	-0.00274763	0.101931	0.521042	0.0898816	3.25972e-05	0.00516595	0.0752566	9.44959e-05	0.00539307	-0.0377982	0.00912587	0.102708	-0.130422	1.02589e-05	0.000705542	3845	KRAS	0	0	0	0	0	0	0	0	0	0	166	163	268	243	178
3848	KRT1	keratin 1, type II [Source:HGNC Symbol;Acc:HGNC:6412]	1	0	0	0	0	0	0	0	chr12:53068540-53074132 (-) // 79.95 // q13.13	0.040626	0.0470636	0.0470636	-0.0593506	0.0470636	0.0470636	-0.0922663	0.0470636	0.0470636	-0.0516429	0.0470636	0.0470636	-0.00162828	0.0470636	0.0470636	0.032919	0.0470636	0.0470636	-0.00770723	0.0470636	0.0470636	3848	KRT1	0	0	0	0	0	0	0	0	0	0	166	163	268	243	178
3902	LAG3	lymphocyte-activation gene 3 [Source:HGNC Symbol;Acc:HGNC:6476]	1	1	1	0	0	0	0	0	chr12:6881669-6887619 (+) // 96.84 // p13.31	0.0466587	0.0464587	0.0464587	-0.0770213	0.0464587	0.0464587	-0.0376805	0.0464587	0.0464587	0.00897445	0.0464587	0.0464587	0.111272	0.0464587	0.0464587	-0.0393415	0.0464587	0.0464587	-0.0859974	0.0464587	0.0464587	3902	LAG3	0	0	1	0	0	0	0	0	0	0	166	163	196	243	178
3929	LBP	lipopolysaccharide binding protein [Source:HGNC Symbol;Acc:HGNC:6517]	1	1	1	0	0	0	0	0	chr20:36974919-37005308 (+) // 99.23 // q11.23	-0.0452883	0.0981198	0.638195	0.0383513	0.117769	0.361481	0.0393176	0.273418	0.713427	-0.00597203	0.287206	0.670436	-0.020595	0.142934	0.605931	-0.000963166	0.755642	0.878626	0.0443279	0.135369	0.291344	3929	LBP	0	0	0	0	0	0	0	0	0	0	166	163	268	243	178
3932	LCK	LCK proto-oncogene, Src family tyrosine kinase [Source:HGNC Symbol;Acc:HGNC:6524]	1	0	0	0	0	0	0	0	chr1:32739806-32751342 (+) // 99.18 // p35.1	0.0999061	0.0196345	0.351569	-0.0170353	0.344591	0.614721	0.0232732	0.0518755	0.406725	0.123175	3.02396e-06	0.00105309	0.0810834	0.0352744	0.325505	-0.0403059	0.00612472	0.0859741	-0.140211	5.32236e-08	2.425e-05	3932	LCK	0	0	1	0	1	0	0	0	0	0	166	163	196	243	129
3934	LCN2	lipocalin 2 [Source:HGNC Symbol;Acc:HGNC:6526]	1	0	0	0	0	0	0	0	chr9:130911748-130915731 (+) // 86.33 // q34.11	-0.0526181	0.00120342	0.00120342	0.0666059	0.00120342	0.00120342	0.0747657	0.00120342	0.00120342	0.0221476	0.00120342	0.00120342	0.154713	0.00120342	0.00120342	-0.00815403	0.00120342	0.00120342	0.0444641	0.00120342	0.00120342	3934	LCN2	0	0	0	0	0	0	0	0	0	0	166	163	268	243	178
3937	LCP2	lymphocyte cytosolic protein 2 (SH2 domain containing leukocyte protein of 76kDa) [Source:HGNC Symbol;Acc:HGNC:6529]	1	0	0	0	0	0	0	0	chr5:169675088-169724822 (-) // 97.42 // q35.1	0.0621751	0.00152347	0.0986267	-0.0552205	0.0948035	0.324767	0.0412429	9.37183e-05	0.0388185	0.103418	0.00010197	0.0108891	0.0896636	0.00177028	0.0492069	-0.0964613	2.71978e-06	0.00362693	-0.158638	1.60758e-06	0.000219188	3937	LCP2	0	0	1	0	0	0	0	0	0	0	166	163	196	243	178
3958	LGALS3	lectin, galactoside-binding, soluble, 3 [Source:HGNC Symbol;Acc:HGNC:6563]	1	0	0	0	0	0	0	0	chr14:55599683-55601873 (+) // 52.07 // q22.3	-0.0918261	0.298287	0.843967	-0.13139	0.00379984	0.0647821	0.135157	0.0135932	0.24687	0.0433259	0.0864825	0.418568	-0.0991628	0.0700231	0.453884	-0.266544	0.000579741	0.0321252	-0.174718	0.00795206	0.0501533	3958	LGALS3	1	0	1	0	0	0	0	0	7	4	118	163	196	243	178
3981	LIG4	ligase IV, DNA, ATP-dependent [Source:HGNC Symbol;Acc:HGNC:6601]	0	0	0	0	1	0	0	0	chr13:108860564-108867130 (-) // 95.82 // q33.3	0.0117775	0.547667	0.931634	-0.0475135	0.329268	0.6013	0.0131204	0.237687	0.682911	0.0248919	0.0488691	0.324637	-0.0823875	0.135837	0.593903	-0.0606307	0.13238	0.364008	-0.0724076	0.021006	0.092472	3981	LIG4	0	0	0	0	0	2	1	6	0	0	166	163	268	243	178
3984	LIMK1	LIM domain kinase 1 [Source:HGNC Symbol;Acc:HGNC:6613]	1	0	0	0	0	0	0	0	chr7:73498155-73536855 (-) // 95.02 // q11.23	0.0229345	0.0154668	0.315357	0.016818	0.360117	0.629435	0.00446417	0.0684604	0.450938	0.027398	0.0789611	0.402199	-0.020869	0.419632	0.845557	0.0123517	0.0218455	0.152018	-0.0105841	0.0142672	0.0721464	3984	LIMK1	0	0	0	0	0	0	0	0	0	0	166	163	268	243	178
4049	LTA	lymphotoxin alpha [Source:HGNC Symbol;Acc:HGNC:6709]	0	0	0	0	1	1	1	0	chr6:31540092-31542098 (+) // 98.27 // p21.33	0.0710487	0.101896	0.101896	-0.0555103	0.101896	0.101896	-0.0545796	0.101896	0.101896	0.0164678	0.101896	0.101896	0.00900312	0.101896	0.101896	-0.000930839	0.101896	0.101896	-0.0719837	0.101896	0.101896	4049	LTA	0	0	0	0	0	0	0	0	0	0	166	163	268	243	178
4057	LTF	lactotransferrin [Source:HGNC Symbol;Acc:HGNC:6720]	1	1	1	0	0	0	0	0	chr3:46477503-46506653 (-) // 99.43 // p21.31	0.0136266	0.0494243	0.0494243	0.0940333	0.0494243	0.0494243	0.0504808	0.0494243	0.0494243	0.0640965	0.0494243	0.0494243	0.0427844	0.0494243	0.0494243	0.0435685	0.0494243	0.0494243	0.0299405	0.0494243	0.0494243	4057	LTF	0	0	0	0	0	0	0	0	0	0	166	163	268	243	178
4063	LY9	lymphocyte antigen 9 [Source:HGNC Symbol;Acc:HGNC:6730]	0	0	0	0	1	0	0	0	chr1:160765947-160798043 (+) // 95.75 // q23.3	0.0918323	0.0391058	0.46185	0.0891634	0.023155	0.159828	-0.134593	0.00466927	0.166984	-0.0427588	0.0285791	0.255529	0.0204848	0.392512	0.830924	0.223757	3.15555e-05	0.00980776	0.131924	0.00197847	0.0207934	4063	LY9	0	0	0	0	0	0	0	1	0	0	166	163	268	243	178
4064	CD180	CD180 molecule [Source:HGNC Symbol;Acc:HGNC:6726]	1	0	0	0	0	0	0	0	chr5:66478115-66492612 (-) // 99.85 // q12.3	0.0257801	0.229053	0.229053	-0.0202044	0.229053	0.229053	0.0111378	0.229053	0.229053	0.0369182	0.229053	0.229053	-0.0252416	0.229053	0.229053	-0.0313474	0.229053	0.229053	-0.057129	0.229053	0.229053	4064	CD180	0	0	1	0	0	0	0	0	0	0	166	163	196	243	178
4067	LYN	LYN proto-oncogene, Src family tyrosine kinase [Source:HGNC Symbol;Acc:HGNC:6735]	1	1	1	0	0	0	0	0	chr8:56791985-56924592 (+) // 97.41 // q12.1	-0.0866031	0.101703	0.644062	0.0797446	0.0311006	0.185662	0.00604813	0.194793	0.641862	-0.0805552	0.0302874	0.262435	0.110812	0.00934117	0.152274	0.0736965	0.0594135	0.243968	0.160301	0.000128519	0.00361694	4067	LYN	2	5	10	15	2	0	0	0	0	0	94	63	109	88	105
4068	SH2D1A	SH2 domain containing 1A [Source:HGNC Symbol;Acc:HGNC:10820]	1	1	1	0	0	0	0	0	chrX:123480406-123507000 (+) // 86.1 // q25	0.0956228	0.00639791	0.207723	-0.00618889	0.484653	0.725584	-0.0740491	0.0206392	0.287475	0.021575	0.300261	0.680742	0.0741921	0.0257797	0.275348	0.0678608	0.0150671	0.128532	-0.0277637	0.170424	0.336649	4068	SH2D1A	1	0	0	0	1	0	0	0	0	0	118	163	268	243	129
4153	MBL2	mannose-binding lectin (protein C) 2, soluble [Source:HGNC Symbol;Acc:HGNC:6922]	1	0	0	0	1	0	0	0	chr10:54526863-54531460 (-) // 30.62 // q21.1	-0.0395402	0.00669365	0.00669365	0.0168814	0.00669365	0.00669365	-0.0415938	0.00669365	0.00669365	-0.0811345	0.00669365	0.00669365	-0.0160159	0.00669365	0.00669365	0.0584828	0.00669365	0.00669365	0.0980152	0.00669365	0.00669365	4153	MBL2	0	0	0	0	0	0	0	0	0	0	166	163	268	243	178
4179	CD46	CD46 molecule, complement regulatory protein [Source:HGNC Symbol;Acc:HGNC:6953]	1	0	0	0	1	0	0	0	chr1:207925473-207966987 (+) // 99.52 // q32.2	0.192651	6.58608e-06	0.0052955	-0.0309576	0.0375883	0.204308	-0.103295	0.00107648	0.0984226	0.0893567	0.000765496	0.0375031	-0.0219318	0.405664	0.837791	0.0723394	0.00146798	0.0469367	-0.120311	0.0005991	0.00990498	4179	CD46	0	1	4	0	0	0	0	2	0	0	166	117	140	243	178
4193	MDM2	MDM2 proto-oncogene, E3 ubiquitin protein ligase [Source:HGNC Symbol;Acc:HGNC:6973]	1	0	0	0	0	0	0	0	chr12:69201967-69234214 (-) // 87.1 // q15	0.0063357	0.146342	0.711249	-0.00548799	0.00416956	0.0679901	0.000555425	0.0121793	0.236975	0.00689124	0.000654367	0.0343354	-0.0220174	0.00762946	0.133442	-0.00604406	0.000144851	0.0180816	-0.0123796	0.000436274	0.00806127	4193	MDM2	0	0	0	0	0	0	0	0	7	0	166	163	268	243	178
4205	MEF2A	myocyte enhancer factor 2A [Source:HGNC Symbol;Acc:HGNC:6993]	1	1	1	0	1	1	0	0	chr15:100138661-100254001 (+) // 87.66 // q26.3	0.024697	0.103431	0.647522	-0.112941	0.000693705	0.028432	0.0566814	0.00110963	0.0991068	0.0813798	3.54597e-05	0.00541553	-0.0545296	0.0690341	0.451874	-0.169623	2.11253e-05	0.00869691	-0.194319	1.1781e-06	0.00018167	4205	MEF2A	2	1	20	26	0	0	0	3	2	0	94	117	65	48	178
4208	MEF2C	myocyte enhancer factor 2C [Source:HGNC Symbol;Acc:HGNC:6996]	1	1	1	0	1	1	0	0	chr5:88018315-88119671 (-) // 72.47 // q14.3	0.0490948	0.391113	0.883175	0.0140921	0.00237856	0.051109	-0.00886234	0.30385	0.733772	0.0402353	0.221046	0.607198	-0.00647934	0.274509	0.750364	0.0229552	0.0134777	0.122355	-0.0261417	0.0760622	0.204026	4208	MEF2C	0	1	4	2	0	0	2	3	0	0	166	117	140	178	178
4210	MEFV	Mediterranean fever [Source:HGNC Symbol;Acc:HGNC:6998]	1	0	0	0	0	0	0	0	chr16:3292027-3306627 (-) // 77.64 // p13.3	0.00604663	0.000129499	0.000129499	0.143237	0.000129499	0.000129499	-0.221455	0.000129499	0.000129499	-0.215411	0.000129499	0.000129499	-0.0132789	0.000129499	0.000129499	0.364696	0.000129499	0.000129499	0.358655	0.000129499	0.000129499	4210	MEFV	3	1	21	18	4	0	0	0	0	0	85	117	57	77	89
4214	MAP3K1	mitogen-activated protein kinase kinase kinase 1, E3 ubiquitin protein ligase [Source:HGNC Symbol;Acc:HGNC:6848]	1	1	1	0	0	0	0	0	chr5:56111458-56190254 (+) // 99.06 // q11.2	0.307575	1.83014e-05	0.00918875	-0.0433129	0.0781567	0.294847	-0.0527352	0.298207	0.729828	0.254838	2.42119e-05	0.00427027	-0.0232495	0.67425	0.934878	0.00941999	0.590469	0.778094	-0.298149	8.85062e-06	0.000643494	4214	MAP3K1	0	0	1	0	1	0	0	0	0	0	166	163	196	243	129
4217	MAP3K5	mitogen-activated protein kinase kinase kinase 5 [Source:HGNC Symbol;Acc:HGNC:6857]	1	0	0	0	0	0	0	0	chr6:136878765-137113564 (-) // 99.14 // q23.3	-0.00647422	0.573128	0.936474	-0.00745565	0.719874	0.870012	0.0297915	0.0282741	0.323628	0.0233117	0.0740076	0.390878	0.154746	5.2941e-05	0.00336012	-0.0372428	0.0266469	0.165346	-0.0307665	0.069449	0.192904	4217	MAP3K5	0	0	0	0	1	0	0	0	0	0	166	163	268	243	129
4254	KITLG	KIT ligand [Source:HGNC Symbol;Acc:HGNC:6343]	1	0	0	0	0	0	0	0	chr12:88890596-88974238 (-) // 99.79 // q21.32	-0.0428033	0.124851	0.683977	0.0150261	0.155833	0.41374	-0.0632912	0.0325403	0.339661	-0.106093	0.00548634	0.111886	-0.163749	1.37171e-05	0.00112949	0.0783174	0.060445	0.245843	0.12112	0.000204862	0.00489761	4254	KITLG	2	0	0	0	0	0	0	0	0	0	94	163	268	243	178
4261	CIITA	class II, major histocompatibility complex, transactivator [Source:HGNC Symbol;Acc:HGNC:7067]	1	0	0	0	0	0	0	0	chr16:10971038-11026175 (+) // 78.76 // p13.13	0.0020157	0.272019	0.828698	-0.0176211	0.0085063	0.0966843	-0.0293012	0.186243	0.633025	-0.0272889	0.091628	0.427821	-0.010719	0.707651	0.94494	0.0116786	0.0266152	0.165307	0.00966562	0.00184218	0.0198622	4261	CIITA	0	0	0	0	0	0	0	0	1	0	166	163	268	243	178
4277	MICB	MHC class I polypeptide-related sequence B [Source:HGNC Symbol;Acc:HGNC:7091]	1	0	0	0	1	0	0	0	chr6:31465965-31478898 (+) // 67.0 // p21.33	-0.0151161	1.35477e-05	1.35477e-05	-0.0185316	1.35477e-05	1.35477e-05	0.183099	1.35477e-05	1.35477e-05	0.167987	1.35477e-05	1.35477e-05	-0.0445443	1.35477e-05	1.35477e-05	-0.201629	1.35477e-05	1.35477e-05	-0.186513	1.35477e-05	1.35477e-05	4277	MICB	3	0	0	0	0	5	0	1	0	0	85	163	268	243	178
4282	MIF	macrophage migration inhibitory factor (glycosylation-inhibiting factor) [Source:HGNC Symbol;Acc:HGNC:7097]	1	0	0	0	0	0	0	0	chr22:24236564-24237409 (+) // 100.0 // q11.23	0.0447578	0.000108617	0.000108617	-0.00107521	0.000108617	0.000108617	-0.0133983	0.000108617	0.000108617	0.0313528	0.000108617	0.000108617	0.129441	0.000108617	0.000108617	0.0123255	0.000108617	0.000108617	-0.0324315	0.000108617	0.000108617	4282	MIF	0	0	0	0	0	0	0	0	2	0	166	163	268	243	178
4292	MLH1	mutL homolog 1 [Source:HGNC Symbol;Acc:HGNC:7127]	0	0	0	0	1	0	0	0	chr3:37035017-37092336 (+) // 100.0 // p22.2	-0.00834846	0.359659	0.359659	0.0306751	0.359659	0.359659	0.00776959	0.359659	0.359659	-0.00057575	0.359659	0.359659	0.0257092	0.359659	0.359659	0.0229146	0.359659	0.359659	0.031254	0.359659	0.359659	4292	MLH1	0	0	0	0	0	2	0	3	0	0	166	163	268	243	178
4303	FOXO4	forkhead box O4 [Source:HGNC Symbol;Acc:HGNC:7139]	1	0	0	0	0	0	0	0	chrX:70316209-70323384 (+) // 96.78 // q13.1	-0.0355171	0.264573	0.264573	-0.0392911	0.264573	0.264573	-0.0209566	0.264573	0.264573	-0.0564732	0.264573	0.264573	-0.0479229	0.264573	0.264573	-0.0183344	0.264573	0.264573	0.0171808	0.264573	0.264573	4303	FOXO4	0	0	0	0	0	0	0	0	0	0	166	163	268	243	178
4343	MOV10	Mov10 RISC complex RNA helicase [Source:HGNC Symbol;Acc:HGNC:7200]	1	0	0	0	0	0	0	0	chr1:113217466-113243357 (+) // 99.4 // p13.2	0.0912425	4.93477e-05	0.0153231	-0.0227747	0.256154	0.531266	-0.0636857	0.00132515	0.104064	0.0275502	0.27934	0.663233	0.0317186	0.264587	0.742241	0.040914	0.000289367	0.0234865	-0.0503244	0.160404	0.324063	4343	MOV10	0	0	0	2	0	0	0	0	0	0	166	163	268	178	178
4361	MRE11A	MRE11 homolog A, double strand break repair nuclease [Source:HGNC Symbol;Acc:HGNC:7230]	1	0	0	0	0	0	0	0	chr11:94153042-94226907 (-) // 97.46 // q21	0.0608498	0.122965	0.680599	-0.0700991	0.0304479	0.183496	0.000624788	0.301023	0.732095	0.0614759	0.00432832	0.0986456	-0.0177391	0.44981	0.858558	-0.0707235	0.00349699	0.0676328	-0.131575	1.46601e-06	0.000208735	4361	MRE11A	0	0	6	0	0	0	0	0	0	0	166	163	130	243	178
4435	CITED1	Cbp/p300-interacting transactivator, with Glu/Asp-rich carboxy-terminal domain, 1 [Source:HGNC Symbol;Acc:HGNC:1986]	1	0	0	0	0	0	0	0	chrX:71521496-71527004 (-) // 98.24 // q13.1	5.77066e-05	0.0334131	0.0334131	0.063779	0.0334131	0.0334131	-0.0208409	0.0334131	0.0334131	-0.0207824	0.0334131	0.0334131	-0.0347646	0.0334131	0.0334131	0.0846222	0.0334131	0.0334131	0.0845542	0.0334131	0.0334131	4435	CITED1	0	0	0	0	0	0	0	0	1	11	166	163	268	243	178
4436	MSH2	mutS homolog 2 [Source:HGNC Symbol;Acc:HGNC:7325]	0	0	0	0	1	0	0	0	chr2:47630262-47710162 (+) // 98.57 // p21	0.0996857	0.000378648	0.000378648	-0.100269	0.000378648	0.000378648	0.0511076	0.000378648	0.000378648	0.150794	0.000378648	0.000378648	0.130417	0.000378648	0.000378648	-0.151375	0.000378648	0.000378648	-0.251058	0.000378648	0.000378648	4436	MSH2	0	0	0	0	0	1	0	6	0	0	166	163	268	243	178
4486	MST1R	macrophage stimulating 1 receptor [Source:HGNC Symbol;Acc:HGNC:7381]	1	0	0	0	0	0	0	0	chr3:49924437-49941070 (-) // 96.87 // p21.31	-0.0165251	0.0332114	0.0332114	0.0875307	0.0332114	0.0332114	0.0587182	0.0332114	0.0332114	0.0421961	0.0332114	0.0332114	0.0150836	0.0332114	0.0332114	0.0288096	0.0332114	0.0332114	0.0453311	0.0332114	0.0332114	4486	MST1R	0	0	0	0	0	0	0	0	0	0	166	163	268	243	178
4502	MT2A	metallothionein 2A [Source:HGNC Symbol;Acc:HGNC:7406]	1	0	0	0	0	0	0	0	chr16:56642495-56643409 (+) // 63.05 // q12.2	-0.0972086	0.0116582	0.0116582	0.0126831	0.0116582	0.0116582	0.0618729	0.0116582	0.0116582	-0.0353397	0.0116582	0.0116582	0.248341	0.0116582	0.0116582	-0.0491793	0.0116582	0.0116582	0.0480269	0.0116582	0.0116582	4502	MT2A	0	1	0	0	0	0	0	0	0	0	166	117	268	243	178
4542	MYO1F	myosin IF [Source:HGNC Symbol;Acc:HGNC:7600]	1	1	0	0	0	0	0	0	chr19:8585998-8616947 (-) // 92.68 // p13.2	-0.165066	0.000230148	0.000230148	0.0980152	0.000230148	0.000230148	0.096869	0.000230148	0.000230148	-0.0681914	0.000230148	0.000230148	-0.268471	0.000230148	0.000230148	0.00115369	0.000230148	0.000230148	0.166214	0.000230148	0.000230148	4542	MYO1F	10	19	19	27	21	0	0	0	0	0	32	16	68	40	17
4599	MX1	MX dynamin-like GTPase 1 [Source:HGNC Symbol;Acc:HGNC:7532]	1	0	0	0	0	0	0	0	chr21:42798153-42831136 (+) // 97.17 // q22.3	-0.0067981	0.203473	0.203473	-0.109309	0.203473	0.203473	-0.134422	0.203473	0.203473	-0.14122	0.203473	0.203473	0.12401	0.203473	0.203473	0.0251139	0.203473	0.203473	0.0319174	0.203473	0.203473	4599	MX1	21	21	37	34	1	0	0	0	0	0	3	10	6	6	129
4600	MX2	MX dynamin-like GTPase 2 [Source:HGNC Symbol;Acc:HGNC:7533]	1	0	0	0	0	0	0	0	chr21:42733949-42780869 (+) // 90.78 // q22.3	-0.0570975	0.00963936	0.00963936	-0.00738962	0.00963936	0.00963936	-0.125888	0.00963936	0.00963936	-0.182986	0.00963936	0.00963936	0.120471	0.00963936	0.00963936	0.118493	0.00963936	0.00963936	0.175595	0.00963936	0.00963936	4600	MX2	21	17	35	33	0	0	0	0	0	0	3	25	13	10	178
4615	MYD88	myeloid differentiation primary response 88 [Source:HGNC Symbol;Acc:HGNC:7562]	1	1	1	0	1	0	0	0	chr3:38180190-38184510 (+) // 93.81 // p22.2	-0.0700636	0.00222375	0.00222375	0.0465609	0.00222375	0.00222375	0.030661	0.00222375	0.00222375	-0.0394023	0.00222375	0.00222375	-0.0419458	0.00222375	0.00222375	0.0158972	0.00222375	0.00222375	0.0859685	0.00222375	0.00222375	4615	MYD88	0	0	0	0	0	0	0	0	0	0	166	163	268	243	178
4620	MYH2	myosin, heavy chain 2, skeletal muscle, adult [Source:HGNC Symbol;Acc:HGNC:7572]	1	0	0	0	0	0	0	0	chr17:10424466-10451237 (-) // 99.93 // p13.1	-0.0331118	0.0489765	0.0489765	0.0485431	0.0489765	0.0489765	0.0139696	0.0489765	0.0489765	-0.0191499	0.0489765	0.0489765	0.0436665	0.0489765	0.0489765	0.034582	0.0489765	0.0489765	0.0676938	0.0489765	0.0489765	4620	MYH2	0	0	0	0	0	0	0	0	0	0	166	163	268	243	178
4641	MYO1C	myosin IC [Source:HGNC Symbol;Acc:HGNC:7597]	1	0	0	0	0	0	0	0	chr17:1368085-1387598 (-) // 88.05 // p13.3	0.0464224	0.226613	0.798023	-0.0263184	0.00583027	0.0800326	-0.0150027	0.209581	0.657183	0.0314205	0.0449569	0.313443	0.0107705	0.00238387	0.0611209	-0.0113165	0.221634	0.47402	-0.0577429	0.0165986	0.0796148	4641	MYO1C	0	0	0	0	0	0	0	0	0	0	166	163	268	243	178
4651	MYO10	myosin X [Source:HGNC Symbol;Acc:HGNC:7593]	1	0	0	0	0	0	0	0	chr5:16814627-16936368 (-) // 75.92 // p15.1	-0.0921628	0.00526821	0.189126	0.106957	0.00100429	0.0339904	0.116496	0.00624378	0.185578	0.0243303	0.0145439	0.186131	-0.0875823	0.0184383	0.228442	-0.00953574	0.358325	0.604823	0.0826276	0.00466044	0.0357227	4651	MYO10	0	0	1	0	0	0	0	0	0	1	166	163	196	243	178
4683	NBN	nibrin [Source:HGNC Symbol;Acc:HGNC:7652]	0	0	0	0	1	0	0	0	chr8:90945755-90996926 (-) // 77.96 // q21.3	0.0265327	0.218486	0.792533	-0.00167252	0.0016087	0.0425935	0.00769064	0.00254043	0.133172	0.0342252	0.00570909	0.114506	0.304695	1.55546e-11	1.02464e-08	-0.00936479	0.136297	0.369847	-0.0358984	0.201348	0.373963	4683	NBN	0	0	0	0	0	0	1	0	0	0	166	163	268	243	178
4684	NCAM1	neural cell adhesion molecule 1 [Source:HGNC Symbol;Acc:HGNC:7656]	1	0	0	0	0	0	0	0	chr11:112832297-113146158 (+) // 99.66 // q23.2	-0.0408797	0.0284321	0.409733	0.0493004	0.136493	0.388501	0.0396474	0.0341537	0.344121	-0.00123315	0.0232026	0.232005	-0.00658392	0.27418	0.750076	0.00964968	0.262255	0.514785	0.050534	0.0246584	0.101724	4684	NCAM1	0	0	0	0	0	0	0	0	0	0	166	163	268	243	178
4688	NCF2	neutrophil cytosolic factor 2 [Source:HGNC Symbol;Acc:HGNC:7661]	1	0	0	0	0	0	0	0	chr1:183524871-183559716 (-) // 90.59 // q25.3	-0.248365	0.0149067	0.0149067	0.0484594	0.0149067	0.0149067	0.295018	0.0149067	0.0149067	0.0466447	0.0149067	0.0149067	-0.230584	0.0149067	0.0149067	-0.246556	0.0149067	0.0149067	0.00180224	0.0149067	0.0149067	4688	NCF2	10	15	24	34	11	0	0	0	0	0	32	29	45	6	52
4690	NCK1	NCK adaptor protein 1 [Source:HGNC Symbol;Acc:HGNC:7664]	1	0	0	0	0	0	0	0	chr3:136581092-136667472 (+) // 98.16 // q22.3	-0.0260953	0.073893	0.579558	-0.0243197	0.370363	0.637682	-0.0108655	0.111106	0.53642	-0.036964	0.0670447	0.374262	0.00385733	0.544636	0.894121	-0.0134514	0.111086	0.333295	0.0126427	0.100957	0.24353	4690	NCK1	0	0	0	0	0	0	0	0	0	0	166	163	268	243	178
4734	NEDD4	neural precursor cell expressed, developmentally down-regulated 4, E3 ubiquitin protein ligase [Source:HGNC Symbol;Acc:HGNC:7727]	0	0	0	0	1	0	0	0	chr15:56119124-56285835 (-) // 92.48 // q21.3	-0.0145899	0.0527857	0.0527857	0.10742	0.0527857	0.0527857	0.11218	0.0527857	0.0527857	0.0975838	0.0527857	0.0527857	0.106804	0.0527857	0.0527857	-0.0047485	0.0527857	0.0527857	0.00983444	0.0527857	0.0527857	4734	NEDD4	0	0	0	0	0	0	0	0	0	0	166	163	268	243	178
4772	NFATC1	nuclear factor of activated T-cells, cytoplasmic, calcineurin-dependent 1 [Source:HGNC Symbol;Acc:HGNC:7775]	1	0	0	0	0	0	0	0	chr18:77160325-77287952 (+) // 97.48 // q23	-0.0314759	0.152206	0.719278	0.0355737	0.00296302	0.0570935	-0.0249212	0.0989035	0.515279	-0.0563975	0.00116323	0.0478418	0.0359061	0.0199394	0.238393	0.0604943	0.00111813	0.0419937	0.0919718	0.000524198	0.00905545	4772	NFATC1	0	0	0	0	0	0	0	0	0	0	166	163	268	243	178
4773	NFATC2	nuclear factor of activated T-cells, cytoplasmic, calcineurin-dependent 2 [Source:HGNC Symbol;Acc:HGNC:7776]	1	0	0	0	0	0	0	0	chr20:50007932-50159258 (-) // 98.9 // q13.2	-0.00756506	0.267933	0.825852	-0.00159545	0.294741	0.569452	-0.00563287	0.235674	0.680809	-0.0132023	0.580195	0.852389	0.0194755	0.0200383	0.238848	0.00404276	0.280467	0.533208	0.0116089	0.19169	0.362434	4773	NFATC2	0	0	0	0	0	0	0	0	0	0	166	163	268	243	178
4775	NFATC3	nuclear factor of activated T-cells, cytoplasmic, calcineurin-dependent 3 [Source:HGNC Symbol;Acc:HGNC:7777]	1	0	0	0	0	0	0	0	chr16:68119374-68260800 (+) // 97.91 // q22.1	0.0265083	0.00598468	0.202762	-0.163123	9.5205e-05	0.0129288	-0.0593126	0.0858787	0.490003	-0.0328032	0.159824	0.537924	-0.0397092	0.0193081	0.233763	-0.103812	0.022295	0.153273	-0.130321	0.00159788	0.0182962	4775	NFATC3	2	4	22	27	5	0	0	0	0	0	94	66	54	40	81
4790	NFKB1	nuclear factor of kappa light polypeptide gene enhancer in B-cells 1 [Source:HGNC Symbol;Acc:HGNC:7794]	1	1	1	0	0	0	0	0	chr4:103422779-103537857 (+) // 95.88 // q24	-0.0297088	2.26035e-08	2.26035e-08	0.116312	2.26035e-08	2.26035e-08	0.0303502	2.26035e-08	2.26035e-08	0.000649067	2.26035e-08	2.26035e-08	0.267092	2.26035e-08	2.26035e-08	0.0859549	2.26035e-08	2.26035e-08	0.115659	2.26035e-08	2.26035e-08	4790	NFKB1	0	0	1	2	1	0	0	0	0	0	166	163	196	178	129
4791	NFKB2	nuclear factor of kappa light polypeptide gene enhancer in B-cells 2 (p49/p100) [Source:HGNC Symbol;Acc:HGNC:7795]	1	1	1	0	1	0	0	0	chr10:104155462-104158972 (+) // 81.52 // q24.32	0.0395368	0.169078	0.741265	-0.0500342	0.019235	0.145585	-0.0895584	0.0112453	0.231228	-0.0500243	0.208613	0.595422	0.0651514	0.0177658	0.223812	0.0395169	0.00455108	0.0756365	-1.81099e-05	0.106992	0.252483	4791	NFKB2	0	0	0	0	0	0	0	0	0	0	166	163	268	243	178
4792	NFKBIA	nuclear factor of kappa light polypeptide gene enhancer in B-cells inhibitor, alpha [Source:HGNC Symbol;Acc:HGNC:7797]	1	1	1	0	0	0	0	0	chr14:35870715-35874135 (-) // 87.8 // q13.2	-0.00671346	0.473122	0.910651	0.0819082	0.0263977	0.170844	0.00551146	0.454496	0.827014	-0.00120832	0.951504	0.98757	0.135271	3.74111e-09	1.34569e-06	0.0763931	0.0416432	0.20373	0.0831122	0.0319792	0.119414	4792	NFKBIA	0	0	0	0	0	0	0	0	0	0	166	163	268	243	178
4793	NFKBIB	nuclear factor of kappa light polypeptide gene enhancer in B-cells inhibitor, beta [Source:HGNC Symbol;Acc:HGNC:7798]	1	1	1	0	0	0	0	0	chr19:39390642-39399532 (+) // 97.52 // q13.2	-0.000626013	0.508285	0.920775	0.054744	0.000889561	0.0321035	-0.00341521	0.221684	0.669609	-0.00403984	0.547189	0.836581	0.0613101	0.0309352	0.303822	0.0581581	0.00250364	0.0582248	0.0587828	0.00243855	0.0237957	4793	NFKBIB	0	0	0	0	0	0	0	0	0	0	166	163	268	243	178
4843	NOS2	nitric oxide synthase 2, inducible [Source:HGNC Symbol;Acc:HGNC:7873]	1	0	0	0	0	0	0	0	chr17:26084214-26125910 (-) // 99.92 // q11.2	0.0625915	0.145643	0.145643	0.0463933	0.145643	0.145643	-0.00780296	0.145643	0.145643	0.054779	0.145643	0.145643	0.0610296	0.145643	0.145643	0.0541956	0.145643	0.145643	-0.00839489	0.145643	0.145643	4843	NOS2	0	0	0	0	0	0	0	0	0	0	166	163	268	243	178
4893	NRAS	neuroblastoma RAS viral (v-ras) oncogene homolog [Source:HGNC Symbol;Acc:HGNC:7989]	1	0	0	0	0	0	0	0	chr1:115249584-115259515 (-) // 99.18 // p13.2	-0.0376757	0.331377	0.859655	0.0365165	0.303485	0.577381	0.097847	0.0163961	0.265093	0.0601714	0.0150407	0.189041	-0.0307062	0.342665	0.798462	-0.0613299	0.141967	0.37795	-0.0236538	0.16002	0.32363	4893	NRAS	0	2	11	12	10	0	0	0	0	0	166	92	103	107	57
4938	OAS1	2'-5'-oligoadenylate synthetase 1, 40/46kDa [Source:HGNC Symbol;Acc:HGNC:8086]	1	0	0	0	0	0	0	0	chr12:113344811-113357707 (+) // 88.74 // q24.13	-0.141997	0.212354	0.787423	0.0459121	0.64144	0.825872	-0.10847	0.239314	0.684661	-0.250468	0.0376875	0.289946	-0.0630948	0.48109	0.870957	0.154386	0.165916	0.408386	0.296376	0.0220737	0.0952768	4938	OAS1	15	12	35	32	0	0	0	0	0	0	21	38	13	21	178
4939	OAS2	2'-5'-oligoadenylate synthetase 2, 69/71kDa [Source:HGNC Symbol;Acc:HGNC:8087]	1	0	0	0	0	0	0	0	chr12:113416394-113449021 (+) // 98.21 // q24.13	-0.00554432	0.258372	0.820449	-0.005481	0.812551	0.918523	-0.0624204	0.260172	0.701162	-0.0679651	0.0227192	0.229267	0.0732214	0.309573	0.775973	0.0569388	0.265102	0.517677	0.0624827	0.0286259	0.111365	4939	OAS2	21	20	39	33	0	0	0	0	0	0	3	13	1	10	178
4940	OAS3	2'-5'-oligoadenylate synthetase 3, 100kDa [Source:HGNC Symbol;Acc:HGNC:8088]	1	0	0	0	0	0	0	0	chr12:113376301-113410741 (+) // 81.0 // q24.13	-0.00937167	0.721953	0.968316	-0.047723	0.445144	0.696334	-0.0913442	0.324624	0.747835	-0.100718	0.227534	0.613337	0.0496534	0.261373	0.738858	0.0436175	0.548101	0.749616	0.0530005	0.29258	0.473965	4940	OAS3	17	18	34	33	0	0	0	0	2	0	14	20	16	10	178
5027	P2RX7	purinergic receptor P2X, ligand gated ion channel, 7 [Source:HGNC Symbol;Acc:HGNC:8537]	1	0	0	0	1	1	1	0	chr12:121570751-121622638 (+) // 97.57 // q24.31	0.013012	0.515207	0.515207	0.019218	0.515207	0.515207	-0.0336109	0.515207	0.515207	-0.0205936	0.515207	0.515207	-0.00125569	0.515207	0.515207	0.0528332	0.515207	0.515207	0.0398122	0.515207	0.515207	5027	P2RX7	0	0	0	4	0	0	0	1	0	0	166	163	268	147	178
5052	PRDX1	peroxiredoxin 1 [Source:HGNC Symbol;Acc:HGNC:9352]	1	0	0	0	0	0	0	0	chr1:45976840-45987555 (-) // 99.03 // p34.1	-0.110252	0.000412287	0.000412287	0.105423	0.000412287	0.000412287	0.1657	0.000412287	0.000412287	0.0554456	0.000412287	0.000412287	0.0827162	0.000412287	0.000412287	-0.0602769	0.000412287	0.000412287	0.0499792	0.000412287	0.000412287	5052	PRDX1	1	0	3	0	1	0	0	0	0	0	118	163	157	243	129
5058	PAK1	p21 protein (Cdc42/Rac)-activated kinase 1 [Source:HGNC Symbol;Acc:HGNC:8590]	1	0	0	0	0	0	0	0	chr11:77184415-77440968 (-) // 48.76 // q14.1	-0.0212385	0.222439	0.79522	0.0514171	0.0413048	0.213655	0.00307717	0.376932	0.783572	-0.0181635	0.0895169	0.42445	0.0188504	0.0601557	0.425278	0.0483353	0.0357567	0.189401	0.0695768	0.000301459	0.00636164	5058	PAK1	0	0	0	0	0	0	0	0	0	0	166	163	268	243	178
5062	PAK2	p21 protein (Cdc42/Rac)-activated kinase 2 [Source:HGNC Symbol;Acc:HGNC:8591]	1	0	0	0	0	0	0	0	chr3:196509577-196555613 (+) // 100.0 // q29 /// chr15:21936222-21938066 (-) // 96.44 // q11.2	0.0278985	0.000942577	0.0783213	0.0266643	0.0984658	0.33128	0.0141273	0.101551	0.520267	0.0420232	0.000579014	0.0322684	-0.0140949	0.17158	0.647511	0.0125381	0.00635554	0.0876612	-0.0153589	0.00785428	0.0498124	5062	PAK2	0	0	0	0	0	0	0	0	0	0	166	163	268	243	178
5094	PCBP2	poly(rC) binding protein 2 [Source:HGNC Symbol;Acc:HGNC:8648]	1	0	0	0	0	0	0	0	chr12:53848562-53873399 (+) // 92.81 // q13.13	0.0988706	3.95356e-05	0.0137682	-0.0379454	0.0476595	0.229443	0.0128624	0.00159144	0.110843	0.111732	0.000163207	0.0145568	0.0354757	0.00579315	0.111843	-0.0508078	0.00171734	0.0502705	-0.149678	6.95236e-05	0.00241019	5094	PCBP2	0	0	0	0	0	0	0	0	0	0	166	163	268	243	178
5136	PDE1A	phosphodiesterase 1A, calmodulin-dependent [Source:HGNC Symbol;Acc:HGNC:8774]	1	0	0	0	0	0	0	0	chr2:183088589-183106787 (-) // 95.16 // q32.1	0.0243089	0.185914	0.761383	0.00138185	0.163062	0.422946	-0.0618617	0.0313088	0.335229	-0.037554	0.129875	0.495725	0.00580155	0.226087	0.706643	0.0632453	0.015834	0.131421	0.0389376	0.00990959	0.0576206	5136	PDE1A	0	0	0	0	0	0	0	0	0	0	166	163	268	243	178
5137	PDE1C	phosphodiesterase 1C, calmodulin-dependent 70kDa [Source:HGNC Symbol;Acc:HGNC:8776]	1	0	0	0	0	0	0	0	chr7:31829816-32110476 (-) // 98.89 // p14.3	-0.0104386	0.159711	0.730265	0.0437427	0.137599	0.390007	-0.00178848	0.248599	0.692169	-0.0122284	0.157808	0.535378	0.0101089	0.427333	0.848802	0.0455308	0.0933862	0.305554	0.0559678	0.0147858	0.0737808	5137	PDE1C	0	0	0	0	0	0	0	0	0	0	166	163	268	243	178
5153	PDE1B	phosphodiesterase 1B, calmodulin-dependent [Source:HGNC Symbol;Acc:HGNC:8775]	1	0	0	0	0	0	0	0	chr12:54943641-54972239 (+) // 98.45 // q13.2	-0.0523084	0.155365	0.155365	0.060255	0.155365	0.155365	0.0411589	0.155365	0.155365	-0.0111474	0.155365	0.155365	0.042126	0.155365	0.155365	0.0190898	0.155365	0.155365	0.0714057	0.155365	0.155365	5153	PDE1B	0	0	1	2	0	0	0	0	0	0	166	163	196	178	178
5154	PDGFA	platelet-derived growth factor alpha polypeptide [Source:HGNC Symbol;Acc:HGNC:8799]	1	0	0	0	0	0	0	0	chr7:536898-559046 (-) // 90.67 // p22.3	0.0305998	0.241642	0.809044	0.0975545	0.0260838	0.169677	0.0654829	0.168731	0.612169	0.0960766	0.0263491	0.246419	0.059799	0.125759	0.574904	0.0320744	0.534463	0.740267	0.00147378	0.34294	0.524687	5154	PDGFA	0	0	0	0	0	0	0	0	0	0	166	163	268	243	178
5155	PDGFB	platelet-derived growth factor beta polypeptide [Source:HGNC Symbol;Acc:HGNC:8800]	1	0	0	0	0	0	0	0	chr22:39619718-39640990 (-) // 87.82 // q13.1	-0.024847	0.179071	0.755612	0.0205245	0.275168	0.550628	0.0340584	0.028921	0.326571	0.00921142	0.00846512	0.141409	0.0475104	0.00171774	0.0482867	-0.0135338	0.230834	0.483742	0.0113083	0.122082	0.274049	5155	PDGFB	0	0	0	0	0	0	0	0	0	0	166	163	268	243	178
5156	PDGFRA	platelet-derived growth factor receptor, alpha polypeptide [Source:HGNC Symbol;Acc:HGNC:8803]	1	0	0	0	0	0	0	0	chr4:55095446-55131514 (+) // 90.03 // q12	0.0243226	0.34552	0.864156	-0.00223815	0.25741	0.53247	-0.052359	0.132649	0.566008	-0.0280336	0.096775	0.438374	0.00151386	0.181422	0.659761	0.0501224	0.0931071	0.305088	0.0257966	0.177434	0.345509	5156	PDGFRA	0	0	0	0	0	0	0	0	0	0	166	163	268	243	178
5159	PDGFRB	platelet-derived growth factor receptor, beta polypeptide [Source:HGNC Symbol;Acc:HGNC:8804]	1	0	0	0	0	0	0	0	chr5:149493430-149535310 (-) // 96.03 // q32	-0.00709818	0.275219	0.275219	0.037087	0.275219	0.275219	0.0576374	0.275219	0.275219	0.0505365	0.275219	0.275219	0.0352861	0.275219	0.275219	-0.0205482	0.275219	0.275219	-0.0134493	0.275219	0.275219	5159	PDGFRB	0	0	0	0	0	0	0	0	0	0	166	163	268	243	178
5170	PDPK1	3-phosphoinositide dependent protein kinase 1 [Source:HGNC Symbol;Acc:HGNC:8816]	1	1	1	0	0	0	0	0	chr16:2588033-2647908 (+) // 99.95 // p13.3	0.0290366	0.0401652	0.465936	0.0122392	0.0156462	0.130977	-0.0226001	0.0205268	0.286745	0.00643672	0.154335	0.531276	-0.018991	0.106432	0.540457	0.0348413	0.00647819	0.0884838	0.00580259	0.0309533	0.116993	5170	PDPK1	0	0	0	0	0	0	0	0	0	0	166	163	268	243	178
5199	CFP	complement factor properdin [Source:HGNC Symbol;Acc:HGNC:8864]	1	0	0	0	0	0	0	0	chrX:47483624-47489704 (-) // 91.3 // p11.23	-0.202613	0.000130844	0.000130844	0.199675	0.000130844	0.000130844	0.0769558	0.000130844	0.000130844	-0.125655	0.000130844	0.000130844	0.00830043	0.000130844	0.000130844	0.122726	0.000130844	0.000130844	0.32534	0.000130844	0.000130844	5199	CFP	8	11	10	27	1	0	0	0	0	0	44	44	109	40	129
5289	PIK3C3	phosphatidylinositol 3-kinase, catalytic subunit type 3 [Source:HGNC Symbol;Acc:HGNC:8974]	1	1	1	0	0	0	0	0	chr18:39535173-39551402 (+) // 78.54 // q12.3	0.0195743	0.021189	0.362017	0.0053365	0.00878261	0.0978381	0.0339016	0.0084745	0.2073	0.0534779	0.00276295	0.0777879	-0.00272765	0.0725658	0.462166	-0.0285628	0.000106189	0.0163546	-0.0481404	2.71454e-06	0.00030933	5289	PIK3C3	0	0	0	0	0	0	0	0	0	0	166	163	268	243	178
5290	PIK3CA	phosphatidylinositol-4,5-bisphosphate 3-kinase, catalytic subunit alpha [Source:HGNC Symbol;Acc:HGNC:8975]	1	0	0	0	0	0	0	0	chr3:178916601-178952355 (+) // 97.81 // q26.32	0.0918943	0.0356089	0.447156	-0.0515714	0.0883119	0.313475	-0.0341904	0.0803961	0.478257	0.0577062	0.0610614	0.359794	-0.0230945	0.0115742	0.174139	-0.0173801	0.180409	0.425983	-0.10928	0.0134915	0.0698086	5290	PIK3CA	2	6	4	1	13	0	0	0	0	0	94	56	140	202	47
5291	PIK3CB	phosphatidylinositol-4,5-bisphosphate 3-kinase, catalytic subunit beta [Source:HGNC Symbol;Acc:HGNC:8976]	1	0	0	0	0	0	0	0	chr3:138372861-138515409 (-) // 98.52 // q22.3	0.0389	0.022917	0.374731	0.0061636	0.0768576	0.292022	0.0857747	0.00163395	0.11163	0.124661	0.00138712	0.0528138	-0.0919869	0.0438879	0.363351	-0.0796053	0.116889	0.341325	-0.118504	7.19905e-05	0.00244629	5291	PIK3CB	0	0	2	0	0	0	0	0	0	0	166	163	170	243	178
5293	PIK3CD	phosphatidylinositol-4,5-bisphosphate 3-kinase, catalytic subunit delta [Source:HGNC Symbol;Acc:HGNC:8977]	1	0	0	0	1	0	0	0	chr1:9711802-9788974 (+) // 91.84 // p36.22	0.063728	0.0625554	0.549714	-0.0610622	0.00999262	0.104484	-0.0510668	0.0906582	0.500313	0.012661	0.70675	0.905416	0.0564594	0.000909936	0.0305407	-0.00999439	0.011715	0.114918	-0.0737226	0.00414391	0.0332993	5293	PIK3CD	0	0	0	0	0	0	0	0	0	3	166	163	268	243	178
5294	PIK3CG	phosphatidylinositol-4,5-bisphosphate 3-kinase, catalytic subunit gamma [Source:HGNC Symbol;Acc:HGNC:8978]	1	0	0	0	1	0	0	0	chr7:106508006-106545933 (+) // 98.39 // q22.3	0.103247	0.00828852	0.234873	-0.0270858	0.59329	0.797151	0.00800767	0.273341	0.713412	0.111246	0.0211165	0.221389	-0.10319	0.058565	0.419893	-0.035092	0.139787	0.374632	-0.138337	0.00547135	0.0394236	5294	PIK3CG	0	1	1	0	10	0	0	0	0	0	166	117	196	243	57
5295	PIK3R1	phosphoinositide-3-kinase, regulatory subunit 1 (alpha) [Source:HGNC Symbol;Acc:HGNC:8979]	1	0	0	0	0	0	0	0	chr5:67522116-67597647 (+) // 94.17 // q13.1	0.1564	0.000557296	0.0588227	0.183173	0.00598803	0.0805996	-0.0014407	0.185994	0.632744	0.154955	2.79182e-05	0.00474047	0.0638511	0.166454	0.641027	0.184621	0.000212465	0.0207068	0.0282165	0.000600251	0.00990605	5295	PIK3R1	0	0	0	0	0	0	0	0	0	0	166	163	268	243	178
5296	PIK3R2	phosphoinositide-3-kinase, regulatory subunit 2 (beta) [Source:HGNC Symbol;Acc:HGNC:8980]	1	0	0	0	0	0	0	0	chr19:51940839-52225129 (-) // 21.0 // q13.41	-0.0144854	0.270428	0.827261	0.0283733	0.376465	0.642404	0.00659302	0.0635801	0.43859	-0.00789593	0.0412503	0.300896	-0.00847285	0.200765	0.681702	0.0217838	0.0411906	0.202709	0.036269	0.0324589	0.120564	5296	PIK3R2	0	0	0	0	0	0	0	0	0	0	166	163	268	243	178
5300	PIN1	peptidylprolyl cis/trans isomerase, NIMA-interacting 1 [Source:HGNC Symbol;Acc:HGNC:8988]	1	0	0	0	0	0	0	0	chr19:9946012-9960356 (+) // 98.39 // p13.2	0.0404997	0.412234	0.412234	-0.00317164	0.412234	0.412234	-0.0113059	0.412234	0.412234	0.0291914	0.412234	0.412234	-0.0229414	0.412234	0.412234	0.00812829	0.412234	0.412234	-0.0323607	0.412234	0.412234	5300	PIN1	0	0	0	2	1	0	0	0	0	0	166	163	268	178	129
5335	PLCG1	phospholipase C, gamma 1 [Source:HGNC Symbol;Acc:HGNC:9065]	1	0	0	0	0	0	0	0	chr20:39766213-39804358 (+) // 98.6 // q12	0.0135548	0.221904	0.794793	-0.0404165	0.0151126	0.128966	-0.039189	0.0170992	0.269116	-0.0256311	0.206851	0.593274	0.0362124	0.251031	0.729664	-0.00123291	0.00203486	0.0543243	-0.0147866	0.0138187	0.0707564	5335	PLCG1	0	0	0	0	0	0	0	0	0	0	166	163	268	243	178
5336	PLCG2	phospholipase C, gamma 2 (phosphatidylinositol-specific) [Source:HGNC Symbol;Acc:HGNC:9066]	1	0	0	0	0	0	0	0	chr16:81812929-81991880 (+) // 98.44 // q23.3	-0.0565692	4.1721e-06	4.1721e-06	0.0800436	4.1721e-06	4.1721e-06	-0.0050221	4.1721e-06	4.1721e-06	-0.0615907	4.1721e-06	4.1721e-06	0.0432465	4.1721e-06	4.1721e-06	0.0850711	4.1721e-06	4.1721e-06	0.141642	4.1721e-06	4.1721e-06	5336	PLCG2	0	0	0	0	0	0	0	0	0	0	166	163	268	243	178
5338	PLD2	phospholipase D2 [Source:HGNC Symbol;Acc:HGNC:9068]	1	0	0	0	0	0	0	0	chr17:4710383-4726585 (+) // 97.34 // p13.2	0.0216219	0.018185	0.018185	0.0801937	0.018185	0.018185	-0.0192069	0.018185	0.018185	0.00240729	0.018185	0.018185	-0.0329746	0.018185	0.018185	0.0994029	0.018185	0.018185	0.0777899	0.018185	0.018185	5338	PLD2	0	0	0	0	0	0	0	0	0	0	166	163	268	243	178
5359	PLSCR1	phospholipid scramblase 1 [Source:HGNC Symbol;Acc:HGNC:9092]	1	1	1	0	0	0	0	0	chr3:146232967-146262496 (-) // 98.75 // q24	-0.101723	0.103537	0.647786	0.0168853	0.597916	0.799775	-0.0821806	0.146046	0.583297	-0.183903	0.00460291	0.101906	-0.0128553	0.120891	0.566579	0.0990632	0.166562	0.409459	0.200791	0.00624688	0.0430269	5359	PLSCR1	2	4	35	32	1	0	0	0	0	0	94	66	13	21	129
5371	PML	promyelocytic leukemia [Source:HGNC Symbol;Acc:HGNC:9113]	1	0	0	0	0	0	0	0	chr15:74287013-74335678 (+) // 99.0 // q24.1	0.0280413	0.00776544	0.228266	0.0444979	0.00562928	0.0787649	-0.0201076	0.114337	0.541301	0.00793657	0.00182675	0.0617674	0.039742	0.0165549	0.215612	0.0646058	0.00958578	0.104963	0.036563	0.00043732	0.00807241	5371	PML	0	0	0	0	0	0	0	0	0	0	166	163	268	243	178
5434	POLR2E	polymerase (RNA) II (DNA directed) polypeptide E, 25kDa [Source:HGNC Symbol;Acc:HGNC:9192]	1	0	0	0	0	0	0	0	chr19:1088588-1095332 (-) // 96.81 // p13.3	-0.0526259	0.188677	0.763521	0.0561908	0.147671	0.403498	-0.0380374	0.378709	0.784751	-0.0906635	0.120395	0.48065	-0.0870918	0.0462576	0.373304	0.0942353	0.0320542	0.180113	0.146853	0.00822278	0.0511992	5434	POLR2E	4	6	13	15	11	0	0	0	0	0	69	56	95	88	52
5435	POLR2F	polymerase (RNA) II (DNA directed) polypeptide F [Source:HGNC Symbol;Acc:HGNC:9193]	1	0	0	0	0	0	0	0	chr22:38349691-38363805 (+) // 96.94 // q13.1	-0.0448781	0.0130732	0.289618	0.0311655	0.149524	0.405846	0.0132178	0.635292	0.902413	-0.0316573	0.0227081	0.22924	-0.0361361	0.22399	0.704265	0.0179504	0.28917	0.541631	0.0628329	0.0324937	0.120597	5435	POLR2F	0	0	0	0	0	0	0	0	0	0	166	163	268	243	178
5437	POLR2H	polymerase (RNA) II (DNA directed) polypeptide H [Source:HGNC Symbol;Acc:HGNC:9195]	1	0	0	0	0	0	0	0	chr3:184081193-184086331 (+) // 90.89 // q27.1	-0.0314845	0.00115835	0.00115835	-0.00361849	0.00115835	0.00115835	0.0810942	0.00115835	0.00115835	0.0496029	0.00115835	0.00115835	0.0420419	0.00115835	0.00115835	-0.084707	0.00115835	0.00115835	-0.0532227	0.00115835	0.00115835	5437	POLR2H	0	0	0	0	0	0	0	0	0	0	166	163	268	243	178
5440	POLR2K	polymerase (RNA) II (DNA directed) polypeptide K, 7.0kDa [Source:HGNC Symbol;Acc:HGNC:9198]	1	0	0	0	0	0	0	0	chr8:101162825-101166231 (+) // 56.9 // q22.2	-0.021696	0.617121	0.947892	-0.0230132	0.0547963	0.246543	-0.00389449	0.011671	0.232767	-0.0255886	0.00123056	0.0492411	-0.0146478	0.669778	0.933708	-0.0191186	0.17191	0.415948	0.00258044	0.179484	0.347959	5440	POLR2K	4	1	0	0	0	0	0	0	0	0	69	117	268	243	178
5441	POLR2L	polymerase (RNA) II (DNA directed) polypeptide L, 7.6kDa [Source:HGNC Symbol;Acc:HGNC:9199]	1	0	0	0	0	0	0	0	chr11:839789-842541 (-) // 72.19 // p15.5	-0.0196997	0.0953399	0.632206	0.0484689	0.0231873	0.15991	0.0167523	0.274621	0.71417	-0.00294296	0.496819	0.810514	-0.0202234	0.258143	0.735646	0.0317177	0.345644	0.594192	0.0514191	0.00420548	0.0336161	5441	POLR2L	0	0	0	0	0	0	0	0	0	0	166	163	268	243	178
5452	POU2F2	POU class 2 homeobox 2 [Source:HGNC Symbol;Acc:HGNC:9213]	0	0	0	0	1	0	0	0	chr19:42595979-42636625 (-) // 97.5 // q13.2	0.0110988	0.105851	0.652015	-0.0148798	0.00141593	0.0399463	0.0397127	0.000211375	0.0545137	0.0508124	2.62147e-08	4.73597e-05	0.112094	4.35565e-06	0.00044101	-0.0545945	0.000396633	0.0270997	-0.0656941	0.000155365	0.00409574	5452	POU2F2	0	0	0	0	0	0	0	0	0	0	166	163	268	243	178
5468	PPARG	peroxisome proliferator-activated receptor gamma [Source:HGNC Symbol;Acc:HGNC:9236]	1	1	0	0	0	0	0	0	chr3:12393000-12475644 (+) // 95.35 // p25.2	-0.260081	3.42806e-07	3.42806e-07	0.118333	3.42806e-07	3.42806e-07	0.234084	3.42806e-07	3.42806e-07	-0.0259979	3.42806e-07	3.42806e-07	-0.471447	3.42806e-07	3.42806e-07	-0.115744	3.42806e-07	3.42806e-07	0.144334	3.42806e-07	3.42806e-07	5468	PPARG	0	0	0	0	0	0	0	0	0	0	166	163	268	243	178
5469	MED1	mediator complex subunit 1 [Source:HGNC Symbol;Acc:HGNC:9234]	1	1	0	0	0	0	0	0	chr17:37563657-37607489 (-) // 98.7 // q12	0.0610122	0.00163485	0.101578	-0.0125204	0.0642229	0.265989	0.0419862	0.100295	0.517331	0.102991	1.71717e-07	0.000159996	0.0311829	0.212203	0.692821	-0.0545028	0.00403457	0.0714578	-0.115514	4.75341e-05	0.00186206	5469	MED1	0	0	0	0	0	0	0	0	0	0	166	163	268	243	178
5528	PPP2R5D	protein phosphatase 2, regulatory subunit B', delta [Source:HGNC Symbol;Acc:HGNC:9312]	1	1	1	0	0	0	0	0	chr6:42952326-42980076 (+) // 92.45 // p21.1	0.0274875	0.00843578	0.236766	-0.0155241	0.223415	0.496309	-0.0355539	0.0242924	0.30465	-0.00806265	0.200421	0.585598	-0.000322974	0.817327	0.96902	0.0200285	0.00957515	0.104963	-0.00745897	0.724978	0.831756	5528	PPP2R5D	0	0	0	0	0	0	0	0	0	0	166	163	268	243	178
5530	PPP3CA	protein phosphatase 3, catalytic subunit, alpha isozyme [Source:HGNC Symbol;Acc:HGNC:9314]	1	0	0	0	0	0	0	0	chr4:101946476-102268101 (-) // 96.75 // q24	0.0189994	0.0204398	0.357843	-0.0108314	0.212032	0.483236	0.0552812	0.0414401	0.373928	0.0742851	0.00240424	0.0722264	-0.00823668	0.643213	0.926172	-0.0661193	0.00197067	0.0533134	-0.0851179	0.00669924	0.0448079	5530	PPP3CA	0	0	0	0	0	0	0	0	1	0	166	163	268	243	178
5532	PPP3CB	protein phosphatase 3, catalytic subunit, beta isozyme [Source:HGNC Symbol;Acc:HGNC:9315]	1	0	0	0	1	1	0	1	chr10:75196611-75255754 (-) // 98.96 // q22.2	-0.00404575	0.919942	0.99358	-0.00197921	0.884095	0.950785	0.0385736	0.0149092	0.256422	0.0345266	0.0103163	0.155812	-0.00594119	0.263513	0.741363	-0.0405523	0.0224545	0.153905	-0.0365065	0.0167054	0.0798397	5532	PPP3CB	0	0	4	3	1	0	0	2	0	0	166	163	140	158	129
5534	PPP3R1	protein phosphatase 3, regulatory subunit B, alpha [Source:HGNC Symbol;Acc:HGNC:9317]	1	0	0	0	0	0	0	0	chr2:68405988-68479627 (-) // 82.13 // p14	-0.18729	0.0270035	0.400113	0.0940677	0.0826776	0.303179	0.169519	0.0307242	0.332696	-0.0177779	0.538596	0.83216	0.155269	0.0174529	0.221906	-0.0754491	0.113214	0.336358	0.111844	0.0223246	0.0959013	5534	PPP3R1	0	0	0	0	0	0	0	0	0	0	166	163	268	243	178
5566	PRKACA	protein kinase, cAMP-dependent, catalytic, alpha [Source:HGNC Symbol;Acc:HGNC:9380]	1	0	0	0	0	0	0	0	chr19:14202513-14228440 (-) // 91.37 // p13.12	0.0202554	0.0844928	0.606094	0.0633651	0.0437157	0.219583	0.00974069	0.0438617	0.382162	0.0299941	0.269375	0.653959	-0.0295402	0.352229	0.805481	0.0536202	0.00160416	0.0488893	0.0333679	0.113814	0.262244	5566	PRKACA	0	0	0	0	1	0	0	0	0	0	166	163	268	243	129
5567	PRKACB	protein kinase, cAMP-dependent, catalytic, beta [Source:HGNC Symbol;Acc:HGNC:9381]	1	0	0	0	0	0	0	0	chr1:84543847-84704181 (+) // 91.69 // p31.1	0.0945674	0.0207249	0.358813	-0.0407509	0.154153	0.41196	-0.011358	0.384471	0.787537	0.0832114	0.0233957	0.232956	-0.0306402	0.377853	0.822449	-0.0293964	0.136423	0.370006	-0.123965	0.0254831	0.103736	5567	PRKACB	0	1	15	1	2	0	0	0	0	0	166	117	87	202	105
5568	PRKACG	protein kinase, cAMP-dependent, catalytic, gamma [Source:HGNC Symbol;Acc:HGNC:9382]	1	0	0	0	0	0	0	0	chr9:71627441-71629029 (-) // 96.65 // q21.11	0.0101067	0.173481	0.173481	0.0541817	0.173481	0.173481	0.0308587	0.173481	0.173481	0.0409625	0.173481	0.173481	0.0281448	0.173481	0.173481	0.0233263	0.173481	0.173481	0.0132264	0.173481	0.173481	5568	PRKACG	0	0	0	0	0	0	0	0	0	0	166	163	268	243	178
5573	PRKAR1A	protein kinase, cAMP-dependent, regulatory, type I, alpha [Source:HGNC Symbol;Acc:HGNC:9388]	1	0	0	0	0	0	0	0	chr17:66508579-66529568 (+) // 97.56 // q24.2	0.0413718	0.0357046	0.44733	0.00882583	0.197486	0.466594	0.0460422	0.00304083	0.14271	0.0874134	0.00163714	0.0580837	-0.0666011	0.0163287	0.213867	-0.037212	0.0711043	0.266978	-0.0785847	0.0425958	0.142168	5573	PRKAR1A	5	6	14	25	31	0	0	0	0	0	62	56	89	51	1
5575	PRKAR1B	protein kinase, cAMP-dependent, regulatory, type I, beta [Source:HGNC Symbol;Acc:HGNC:9390]	1	0	0	0	0	0	0	0	chr7:588834-751167 (-) // 96.16 // p22.3	-0.00387026	0.540031	0.929364	0.0447131	0.00459959	0.0712213	-0.0350071	0.281108	0.719415	-0.0388802	0.0614565	0.360646	0.0191515	0.438549	0.853471	0.079722	0.0045919	0.0760104	0.083595	0.010238	0.0588234	5575	PRKAR1B	0	0	0	20	0	0	0	0	0	0	166	163	268	69	178
5576	PRKAR2A	protein kinase, cAMP-dependent, regulatory, type II, alpha [Source:HGNC Symbol;Acc:HGNC:9391]	1	0	0	0	0	0	0	0	chr3:48787094-48885263 (-) // 75.47 // p21.31	0.00487685	8.85401e-05	0.0207765	0.023246	0.100493	0.334722	-0.00313778	0.0398489	0.367782	0.00173941	0.0256161	0.242437	-0.0328325	0.0362013	0.329539	0.0263882	0.00138015	0.0456226	0.0215097	0.000459192	0.0083632	5576	PRKAR2A	0	0	0	0	0	0	0	0	0	0	166	163	268	243	178
5577	PRKAR2B	protein kinase, cAMP-dependent, regulatory, type II, beta [Source:HGNC Symbol;Acc:HGNC:9392]	1	0	0	0	0	0	0	0	chr7:106685177-106801864 (+) // 98.59 // q22.3	0.142021	0.00107637	0.00107637	-0.0756979	0.00107637	0.00107637	-0.026327	0.00107637	0.00107637	0.115699	0.00107637	0.00107637	0.106951	0.00107637	0.00107637	-0.0493703	0.00107637	0.00107637	-0.191393	0.00107637	0.00107637	5577	PRKAR2B	0	0	0	0	1	0	0	0	0	0	166	163	268	243	129
5578	PRKCA	protein kinase C, alpha [Source:HGNC Symbol;Acc:HGNC:9393]	1	0	0	0	0	0	0	0	chr17:64802385-64803325 (+) // 98.74 // q24.2	-0.0117552	0.327396	0.857678	-0.0109249	0.00372246	0.0641228	0.0123302	0.418768	0.807698	0.000578552	0.098507	0.441666	0.0214323	0.191454	0.671616	-0.0232586	0.00318002	0.0647268	-0.0115044	0.000466972	0.00846827	5578	PRKCA	0	0	0	0	0	0	0	0	0	2	166	163	268	243	178
5580	PRKCD	protein kinase C, delta [Source:HGNC Symbol;Acc:HGNC:9399]	1	0	0	0	1	0	0	0	chr3:53195405-53226297 (+) // 99.24 // p21.1	-0.0450146	0.0597856	0.0597856	0.0422521	0.0597856	0.0597856	-0.024116	0.0597856	0.0597856	-0.0691295	0.0597856	0.0597856	0.0341734	0.0597856	0.0597856	0.0663717	0.0597856	0.0597856	0.111379	0.0597856	0.0597856	5580	PRKCD	0	0	1	2	3	0	0	0	0	0	166	163	196	178	96
5581	PRKCE	protein kinase C, epsilon [Source:HGNC Symbol;Acc:HGNC:9401]	1	1	1	0	0	0	0	0	chr2:45879224-46412035 (+) // 99.96 // p21	0.0117828	0.0615751	0.548798	0.0188065	0.126156	0.373811	-0.00177088	0.0441136	0.382904	0.0100115	0.346959	0.715364	0.0629568	0.00211144	0.0560131	0.020579	0.206678	0.457078	0.00879687	0.170638	0.33687	5581	PRKCE	0	0	0	0	0	0	0	0	0	0	166	163	268	243	178
5582	PRKCG	protein kinase C, gamma [Source:HGNC Symbol;Acc:HGNC:9402]	1	0	0	0	0	0	0	0	chr19:54385553-54410366 (+) // 98.32 // q13.42	0.0273824	0.0643537	0.555308	0.0420982	0.0552599	0.247732	-0.054886	0.0616524	0.434272	-0.0275019	0.220866	0.60692	-0.00497637	0.861655	0.975857	0.096978	0.0254049	0.162344	0.0696039	0.0023246	0.0231128	5582	PRKCG	0	1	2	1	0	0	0	0	0	0	166	117	170	202	178
5587	PRKD1	protein kinase D1 [Source:HGNC Symbol;Acc:HGNC:9407]	1	0	0	0	0	0	0	0	chr14:30045688-30396927 (-) // 95.86 // q12	0.00413575	0.663178	0.958901	0.00556821	0.316076	0.588698	-0.00518656	0.19456	0.64163	-0.00105207	0.272955	0.657696	0.0351805	0.239742	0.719141	0.0107578	0.403328	0.642333	0.00661955	0.663439	0.789155	5587	PRKD1	0	0	0	0	0	0	0	0	0	0	166	163	268	243	178
5588	PRKCQ	protein kinase C, theta [Source:HGNC Symbol;Acc:HGNC:9410]	1	0	0	0	1	1	1	0	chr10:6469104-6622263 (-) // 98.27 // p15.1	0.0551497	0.0770073	0.587139	-0.00597421	0.534479	0.759266	-0.0265129	0.180359	0.625825	0.0286432	0.0427322	0.306451	0.0791418	0.00466154	0.0974273	0.0205339	0.438998	0.671005	-0.0346196	0.0974256	0.23827	5588	PRKCQ	0	0	0	0	0	0	0	0	0	0	166	163	268	243	178
5589	PRKCSH	protein kinase C substrate 80K-H [Source:HGNC Symbol;Acc:HGNC:9411]	1	0	0	0	0	0	0	0	chr19:11546467-11561780 (+) // 95.72 // p13.2	0.0737835	0.00134348	0.0911348	0.0781612	0.00105658	0.0349313	-0.0327746	0.0143172	0.252595	0.0410036	0.30389	0.683639	0.0192144	0.462056	0.864586	0.110943	0.00446928	0.0750254	0.0371531	0.0278208	0.1094	5589	PRKCSH	0	0	0	0	0	0	0	0	0	0	166	163	268	243	178
5590	PRKCZ	protein kinase C, zeta [Source:HGNC Symbol;Acc:HGNC:9412]	0	0	0	0	1	1	1	0	chr1:2072525-2076715 (-) // 83.13 // p36.33	-0.0317499	0.370909	0.876521	-0.0311404	0.370447	0.637766	0.0217237	0.278177	0.717388	-0.0100272	0.474608	0.797091	0.0176729	0.0737635	0.465022	-0.0528613	0.0631145	0.251056	-0.0211114	0.291755	0.473125	5590	PRKCZ	0	0	0	0	0	0	0	0	0	0	166	163	268	243	178
5591	PRKDC	protein kinase, DNA-activated, catalytic polypeptide [Source:HGNC Symbol;Acc:HGNC:9413]	1	0	0	0	0	0	0	0	chr8:48685668-48872743 (-) // 99.99 // q11.21	0.0440497	0.162995	0.732689	-0.105551	0.0071194	0.0884092	-0.05192	0.0360023	0.352179	-0.00787028	0.292233	0.674811	0.0224897	0.568665	0.903253	-0.0536332	0.00883399	0.101257	-0.097681	0.000294116	0.00626931	5591	PRKDC	0	2	16	6	16	0	0	0	0	0	166	92	82	132	38
5594	MAPK1	mitogen-activated protein kinase 1 [Source:HGNC Symbol;Acc:HGNC:6871]	1	1	1	0	0	0	0	0	chr22:22123318-22221970 (-) // 90.38 // q11.21	0.00127339	0.156168	0.725505	-0.0218168	0.0268687	0.172524	-0.0232623	0.00225884	0.126773	-0.0219908	0.00662891	0.124292	-0.0686815	0.0016099	0.045988	0.0014463	0.0654472	0.256051	0.000173215	0.000553328	0.00936632	5594	MAPK1	0	0	0	0	0	0	0	0	0	0	166	163	268	243	178
5595	MAPK3	mitogen-activated protein kinase 3 [Source:HGNC Symbol;Acc:HGNC:6877]	1	1	1	0	0	0	0	0	chr16:30124947-30134557 (-) // 94.16 // p11.2	0.00439352	0.124909	0.124909	0.0514139	0.124909	0.124909	-0.0119807	0.124909	0.124909	-0.00758975	0.124909	0.124909	0.0115815	0.124909	0.124909	0.0633925	0.124909	0.124909	0.0590091	0.124909	0.124909	5595	MAPK3	0	0	4	0	0	0	0	0	0	0	166	163	140	243	178
5598	MAPK7	mitogen-activated protein kinase 7 [Source:HGNC Symbol;Acc:HGNC:6880]	1	1	1	0	0	0	0	0	chr17:19281871-19286842 (+) // 91.97 // p11.2	-0.0770708	0.0636622	0.552969	0.0810619	0.00124818	0.0378381	0.0495795	0.0876231	0.493286	-0.0274918	0.143955	0.518192	-0.0530399	0.0783766	0.477997	0.0314852	0.229482	0.481881	0.108557	0.00167843	0.0188217	5598	MAPK7	0	0	2	0	0	0	0	0	0	0	166	163	170	243	178
5599	MAPK8	mitogen-activated protein kinase 8 [Source:HGNC Symbol;Acc:HGNC:6881]	1	1	1	0	0	0	0	0	chr10:49609691-49643141 (+) // 100.0 // q11.22	0.0218195	0.0640669	0.554689	-0.00438261	0.193082	0.460772	0.012397	0.0130547	0.243191	0.0342151	0.357136	0.72223	0.0179772	0.392556	0.830924	-0.0167782	0.000827658	0.0371094	-0.0386009	0.0736855	0.199948	5599	MAPK8	0	0	0	0	0	0	0	0	0	0	166	163	268	243	178
5600	MAPK11	mitogen-activated protein kinase 11 [Source:HGNC Symbol;Acc:HGNC:6873]	1	1	1	0	0	0	0	0	chr22:50703343-50708727 (-) // 98.24 // q13.33	-0.00812903	0.419554	0.893071	-0.0322457	0.0807509	0.299772	-0.0257611	0.225078	0.672313	-0.0338895	0.0255119	0.241995	-0.00544607	0.0473706	0.378266	-0.00648552	0.134278	0.366955	0.00164486	0.112195	0.259915	5600	MAPK11	0	0	0	0	0	0	0	0	0	0	166	163	268	243	178
5601	MAPK9	mitogen-activated protein kinase 9 [Source:HGNC Symbol;Acc:HGNC:6886]	1	1	1	0	0	0	0	0	chr5:179661794-179707610 (-) // 94.44 // q35.3	0.0247431	0.331882	0.859901	-0.031513	0.116533	0.359665	0.0319101	0.00254399	0.13323	0.0566518	6.76635e-05	0.00838889	0.0279544	0.246867	0.725587	-0.0634213	0.000181069	0.0194881	-0.0881617	2.12644e-06	0.000262445	5601	MAPK9	0	0	0	0	0	0	0	0	0	0	166	163	268	243	178
5602	MAPK10	mitogen-activated protein kinase 10 [Source:HGNC Symbol;Acc:HGNC:6872]	1	1	1	0	0	0	0	0	chr4:86937631-87275800 (-) // 93.76 // q21.3	-0.0375942	0.041226	0.470669	0.092552	0.0203477	0.149692	0.0338201	0.0792421	0.474697	-0.00376822	0.710844	0.906932	0.058724	0.0164073	0.21461	0.058737	0.0143852	0.125762	0.09632	0.00895086	0.0539539	5602	MAPK10	0	0	1	19	1	0	0	0	0	0	166	163	196	74	129
5604	MAP2K1	mitogen-activated protein kinase kinase 1 [Source:HGNC Symbol;Acc:HGNC:6840]	1	1	1	0	0	0	0	0	chr15:66679288-66784758 (+) // 95.18 // q22.31	-0.0648043	0.00409234	0.00409234	0.0617486	0.00409234	0.00409234	0.156694	0.00409234	0.00409234	0.0918961	0.00409234	0.00409234	-0.0815939	0.00409234	0.00409234	-0.0949511	0.00409234	0.00409234	-0.0301477	0.00409234	0.00409234	5604	MAP2K1	4	0	10	3	2	0	0	0	0	0	69	163	109	158	105
5605	MAP2K2	mitogen-activated protein kinase kinase 2 [Source:HGNC Symbol;Acc:HGNC:6842]	1	1	1	0	0	0	0	0	chr19:4090321-4124126 (-) // 92.76 // p13.3	0.00402948	0.136808	0.700006	0.0248255	0.502594	0.73805	-0.0359805	0.273065	0.713267	-0.0319545	0.315502	0.692634	0.00361143	0.424138	0.847081	0.0608119	0.104326	0.323218	0.0567839	0.146319	0.305898	5605	MAP2K2	3	2	2	0	1	0	0	0	0	0	85	92	170	243	129
5608	MAP2K6	mitogen-activated protein kinase kinase 6 [Source:HGNC Symbol;Acc:HGNC:6846]	1	1	1	0	0	0	0	0	chr17:67410849-67538158 (+) // 98.22 // q24.3	0.0168193	0.627392	0.949953	0.0267484	0.196378	0.465207	-0.00399595	0.813273	0.959677	0.012826	0.77441	0.92971	-0.00661041	0.152282	0.618673	0.0307344	0.285461	0.537933	0.0139187	0.313426	0.494904	5608	MAP2K6	0	0	1	0	0	0	0	0	0	0	166	163	196	243	178
5609	MAP2K7	mitogen-activated protein kinase kinase 7 [Source:HGNC Symbol;Acc:HGNC:6847]	1	1	1	0	0	0	0	0	chr19:7968764-7977424 (+) // 91.71 // p13.2	0.00898462	0.0362028	0.450168	-0.0380091	0.00133832	0.0391298	0.0164869	0.0704596	0.455849	0.0254752	0.108648	0.460311	-0.021661	0.134983	0.592263	-0.0544964	0.00071802	0.0350103	-0.0634823	0.00602213	0.0420028	5609	MAP2K7	0	0	0	0	0	0	0	0	0	0	166	163	268	243	178
5610	EIF2AK2	eukaryotic translation initiation factor 2-alpha kinase 2 [Source:HGNC Symbol;Acc:HGNC:9437]	1	0	0	0	0	0	0	0	chr2:37333698-37376403 (-) // 88.28 // p22.2	0.000341113	0.282025	0.834141	-0.0369221	0.148115	0.40402	-0.0279961	0.383205	0.786655	-0.0276566	0.343547	0.71344	0.0423417	0.503842	0.880733	-0.00892205	0.076307	0.276715	-0.00926904	0.290318	0.471586	5610	EIF2AK2	15	12	34	33	0	0	0	0	0	0	21	38	16	10	178
5627	PROS1	protein S (alpha) [Source:HGNC Symbol;Acc:HGNC:9456]	1	0	0	0	0	0	0	0	chr3:93591956-93692705 (-) // 98.49 // q11.1	0.0502161	0.0129551	0.0129551	-0.0137449	0.0129551	0.0129551	-0.0170579	0.0129551	0.0129551	0.0331587	0.0129551	0.0129551	0.114607	0.0129551	0.0129551	0.00331439	0.0129551	0.0129551	-0.0469076	0.0129551	0.0129551	5627	PROS1	0	0	0	0	0	0	0	0	0	0	166	163	268	243	178
5641	LGMN	legumain [Source:HGNC Symbol;Acc:HGNC:9472]	1	1	1	0	0	0	0	0	chr14:93170161-93199163 (-) // 98.92 // q32.12	-0.0451858	0.000507414	0.000507414	0.053014	0.000507414	0.000507414	0.0241353	0.000507414	0.000507414	-0.0210459	0.000507414	0.000507414	-0.224909	0.000507414	0.000507414	0.0288661	0.000507414	0.000507414	0.0740532	0.000507414	0.000507414	5641	LGMN	0	1	4	0	1	0	0	0	0	0	166	117	140	243	129
5645	PRSS2	protease, serine, 2 (trypsin 2) [Source:HGNC Symbol;Acc:HGNC:9483]	1	0	0	0	0	0	0	0	chr7:142458404-142482416 (+) // 88.53 // q34	-0.0376359	0.0399999	0.465099	0.0389526	0.141542	0.395741	0.0408584	0.00165603	0.112616	0.00322259	0.238898	0.625423	-0.0611266	0.0219266	0.25154	-0.00189781	0.0674322	0.259619	0.035733	0.111198	0.258437	5645	PRSS2	0	0	0	0	0	0	0	0	0	0	166	163	268	243	178
5648	MASP1	mannan-binding lectin serine peptidase 1 (C4/C2 activating component of Ra-reactive factor) [Source:HGNC Symbol;Acc:HGNC:6901]	1	0	0	0	0	0	0	0	chr3:186937260-187009470 (-) // 90.38 // q27.3	-0.00470494	0.237442	0.806652	0.0393967	0.0315296	0.186729	0.0125363	0.0715084	0.458995	0.00783075	0.0235454	0.233315	-0.0377795	0.0178411	0.224245	0.0268617	0.113249	0.33637	0.0315671	0.039736	0.136416	5648	MASP1	0	0	0	0	0	0	0	0	0	0	166	163	268	243	178
5696	PSMB8	proteasome subunit beta 8 [Source:HGNC Symbol;Acc:HGNC:9545]	1	0	0	0	0	0	0	0	chr6:32808624-32811801 (-) // 98.97 // p21.32	0.0235534	0.00937804	0.00937804	-0.0520407	0.00937804	0.00937804	-0.0936204	0.00937804	0.00937804	-0.0700727	0.00937804	0.00937804	0.0331587	0.00937804	0.00937804	0.0415794	0.00937804	0.00937804	0.0180359	0.00937804	0.00937804	5696	PSMB8	0	0	0	0	0	0	0	0	0	0	166	163	268	243	178
5724	PTAFR	platelet-activating factor receptor [Source:HGNC Symbol;Acc:HGNC:9582]	1	0	0	0	0	0	0	0	chr1:28475868-28503168 (-) // 83.82 // p35.3	-0.0913685	0.11973	0.675104	0.00482612	0.376346	0.642387	-0.0418624	0.305962	0.73464	-0.133232	0.00454021	0.101197	0.00315417	0.32893	0.789119	0.0466892	0.100223	0.317021	0.138056	0.000578497	0.00966962	5724	PTAFR	0	0	0	0	0	0	0	0	0	0	166	163	268	243	178
5728	PTEN	phosphatase and tensin homolog [Source:HGNC Symbol;Acc:HGNC:9588]	1	0	0	0	0	0	0	0	chr10:89623435-89725283 (+) // 92.05 // q23.31	-0.0142998	0.0806553	0.594637	-0.0432308	0.0034858	0.0621611	0.0409235	0.048653	0.39702	0.0266239	0.00155151	0.056515	-0.00703568	0.317931	0.782105	-0.0841556	0.000661026	0.0336201	-0.0698563	0.000687432	0.0108503	5728	PTEN	0	0	0	0	0	0	0	0	0	0	166	163	268	243	178
5747	PTK2	protein tyrosine kinase 2 [Source:HGNC Symbol;Acc:HGNC:9611]	1	0	0	0	0	0	0	0	chr8:141772889-141774522 (-) // 73.18 // q24.3	0.0306045	0.0767021	0.58587	-0.0943547	0.0044363	0.0700743	-0.0457038	0.14038	0.575921	-0.0150974	0.182743	0.564861	-0.00914841	0.151744	0.618043	-0.0486526	0.0579295	0.240167	-0.0792556	6.81867e-05	0.00237914	5747	PTK2	0	1	1	0	0	0	0	0	0	0	166	117	196	243	178
5770	PTPN1	protein tyrosine phosphatase, non-receptor type 1 [Source:HGNC Symbol;Acc:HGNC:9642]	1	1	0	0	0	0	0	0	chr20:49126992-49201084 (+) // 96.61 // q13.13	0.039208	0.0287265	0.411089	0.00426311	0.104631	0.341351	-0.0526822	0.00764438	0.199152	-0.0134768	0.198382	0.582615	0.0253847	0.0745027	0.46706	0.0569469	0.0698866	0.264731	0.0177382	0.0702558	0.194365	5770	PTPN1	0	0	0	0	0	0	0	0	0	0	166	163	268	243	178
5771	PTPN2	protein tyrosine phosphatase, non-receptor type 2 [Source:HGNC Symbol;Acc:HGNC:9650]	1	1	0	0	0	0	0	0	chr18:12793297-12884200 (-) // 99.78 // p11.21	0.0231593	0.0568128	0.532255	0.013324	0.0590522	0.255696	0.0197036	0.00508868	0.171227	0.0428635	0.00898268	0.145261	0.0271122	0.0106217	0.165501	-0.00637851	0.172651	0.41681	-0.029539	0.0618222	0.178767	5771	PTPN2	0	0	0	0	0	0	0	0	0	1	166	163	268	243	178
5777	PTPN6	protein tyrosine phosphatase, non-receptor type 6 [Source:HGNC Symbol;Acc:HGNC:9658]	1	1	0	0	1	1	0	1	chr12:7060534-7070476 (+) // 99.67 // p13.31	-0.0637861	0.0392647	0.0392647	0.0514974	0.0392647	0.0392647	0.0273522	0.0392647	0.0392647	-0.0364415	0.0392647	0.0392647	-0.128584	0.0392647	0.0392647	0.0241494	0.0392647	0.0392647	0.087938	0.0392647	0.0392647	5777	PTPN6	8	6	15	18	1	0	0	1	0	0	44	56	87	77	129
5781	PTPN11	protein tyrosine phosphatase, non-receptor type 11 [Source:HGNC Symbol;Acc:HGNC:9644]	1	1	0	0	0	0	0	0	chr12:112856535-112924727 (+) // 97.83 // q24.13	0.0694971	0.0176122	0.335872	-0.0204382	0.0630322	0.263599	-0.0238879	0.100476	0.51782	0.0456097	0.00206768	0.0661202	-0.0238162	0.0357912	0.327512	0.00345032	0.0105879	0.10966	-0.0660494	2.51711e-05	0.00125846	5781	PTPN11	0	0	0	0	0	0	0	0	0	0	166	163	268	243	178
5788	PTPRC	protein tyrosine phosphatase, receptor type, C [Source:HGNC Symbol;Acc:HGNC:9666]	0	0	0	0	1	1	1	1	chr1:198608225-198662332 (+) // 83.18 // q31.3	0.159226	0.000387654	0.0475879	0.0167204	0.115732	0.358591	-0.061393	0.0350532	0.348777	0.0978264	0.00148287	0.0550105	0.0588777	0.144743	0.608431	0.0781152	0.18535	0.431969	-0.0811066	0.00782375	0.0496707	5788	PTPRC	0	0	0	0	0	0	0	0	0	0	166	163	268	243	178
5817	PVR	poliovirus receptor [Source:HGNC Symbol;Acc:HGNC:9705]	1	1	1	0	1	1	1	0	chr19:45167079-45169429 (+) // 21.9 // q13.31	-0.0230417	0.0388638	0.460998	0.0618992	0.00581177	0.0798991	0.00981655	0.166738	0.609407	-0.013223	0.143733	0.51773	0.00663239	0.345751	0.800066	0.0520788	0.0254674	0.162534	0.075124	0.00114859	0.0148567	5817	PVR	0	0	0	0	0	0	0	0	0	0	166	163	268	243	178
5819	PVRL2	poliovirus receptor-related 2 (herpesvirus entry mediator B) [Source:HGNC Symbol;Acc:HGNC:9707]	1	1	1	0	1	1	1	0	chr19:45349633-45382194 (+) // 92.79 // q13.32	-0.0264811	0.0699446	0.570014	0.0928389	3.43042e-05	0.00882999	-0.00474815	0.211215	0.658285	-0.0312281	0.0166908	0.199513	-0.0400029	0.000632886	0.0235235	0.0975853	0.00752991	0.0944695	0.124069	3.03076e-06	0.000327483	5819	PVRL2	0	0	0	0	0	0	0	0	0	0	166	163	268	243	178
5871	MAP4K2	mitogen-activated protein kinase kinase kinase kinase 2 [Source:HGNC Symbol;Acc:HGNC:6864]	1	0	0	0	0	0	0	0	chr11:64556609-64570652 (-) // 98.55 // q13.1	0.0477757	0.0011661	0.0011661	-0.139191	0.0011661	0.0011661	-0.12835	0.0011661	0.0011661	-0.0805775	0.0011661	0.0011661	-0.00363873	0.0011661	0.0011661	-0.0108406	0.0011661	0.0011661	-0.0586127	0.0011661	0.0011661	5871	MAP4K2	0	0	0	0	0	0	0	0	0	2	166	163	268	243	178
5873	RAB27A	RAB27A, member RAS oncogene family [Source:HGNC Symbol;Acc:HGNC:9766]	1	0	0	0	1	0	0	0	chr15:55495801-55562592 (-) // 91.12 // q21.3	0.0185375	0.0757331	0.583649	-0.00632156	0.0730421	0.285419	0.0886772	0.00940651	0.216974	0.107213	0.0102313	0.155129	0.0429622	0.246498	0.725099	-0.0949973	0.00884808	0.101376	-0.113535	0.000118656	0.0034253	5873	RAB27A	7	0	0	0	1	7	0	0	0	0	50	163	268	243	129
5879	RAC1	ras-related C3 botulinum toxin substrate 1 (rho family, small GTP binding protein Rac1) [Source:HGNC Symbol;Acc:HGNC:9801]	1	0	0	0	0	0	0	0	chr7:6442238-6442393 (-) // 59.39 // p22.1	-0.0551116	0.0204017	0.357635	0.0123044	0.150656	0.40707	0.0683328	0.01134	0.231304	0.0132185	0.0665165	0.37336	-0.0857947	0.00816555	0.139691	-0.0560268	0.00647829	0.0884838	-0.000912566	0.0031748	0.0279836	5879	RAC1	5	3	14	24	19	0	0	0	0	0	62	81	89	54	27
5894	RAF1	Raf-1 proto-oncogene, serine/threonine kinase [Source:HGNC Symbol;Acc:HGNC:9829]	1	0	0	0	0	0	0	0	chr3:12629484-12631279 (-) // 13.7 // p25.2	-0.060617	0.0842804	0.605523	-0.0379517	0.137011	0.389116	0.016257	0.633823	0.901789	-0.0443566	0.136596	0.5064	-0.0173375	0.462824	0.864744	-0.0542115	0.0743581	0.272946	0.006402	0.457818	0.628041	5894	RAF1	0	0	0	0	0	0	0	0	0	0	166	163	268	243	178
5896	RAG1	recombination activating gene 1 [Source:HGNC Symbol;Acc:HGNC:9831]	0	0	0	0	1	0	0	0	chr11:36537013-36614704 (+) // 91.79 // p12	0.0168387	0.118322	0.67338	0.0035086	0.916309	0.965675	-0.0370646	0.0748764	0.465229	-0.020223	0.278666	0.662726	0.00284486	0.732734	0.950641	0.0405776	0.0642821	0.253251	0.0237327	0.244438	0.422173	5896	RAG1	0	0	0	0	0	0	0	0	0	0	166	163	268	243	178
5970	RELA	v-rel avian reticuloendotheliosis viral oncogene homolog A [Source:HGNC Symbol;Acc:HGNC:9955]	1	1	1	0	0	0	0	0	chr11:65421071-65429677 (-) // 89.03 // q13.1	0.000453591	0.425645	0.895289	0.00512014	0.390631	0.654233	0.00712954	0.0617046	0.434272	0.00758484	0.24384	0.629906	0.0406619	0.017555	0.222675	-0.00200365	0.276156	0.528818	-0.002458	0.753947	0.85115	5970	RELA	2	0	0	0	0	0	0	0	0	0	94	163	268	243	178
5971	RELB	v-rel avian reticuloendotheliosis viral oncogene homolog B [Source:HGNC Symbol;Acc:HGNC:9956]	0	0	0	0	1	0	0	0	chr19:45504664-45541452 (+) // 90.84 // q13.32	-0.0166857	0.000311851	0.000311851	0.0614168	0.000311851	0.000311851	-0.00364452	0.000311851	0.000311851	-0.0203287	0.000311851	0.000311851	0.150001	0.000311851	0.000311851	0.0650621	0.000311851	0.000311851	0.0817487	0.000311851	0.000311851	5971	RELB	0	0	0	0	0	0	0	1	0	0	166	163	268	243	178
5987	TRIM27	tripartite motif containing 27 [Source:HGNC Symbol;Acc:HGNC:9975]	0	0	0	0	1	1	0	1	chr6:28871840-28891643 (-) // 99.93 // p22.1	-0.0426432	0.0566637	0.531405	-0.0217206	0.365415	0.63363	-0.0197407	0.072949	0.461244	-0.0623856	0.0115084	0.164339	-0.00120739	0.454179	0.860265	-0.00197182	0.0139582	0.124395	0.0406673	0.007398	0.0478681	5987	TRIM27	0	0	0	0	0	0	0	0	0	0	166	163	268	243	178
6041	RNASEL	ribonuclease L (2',5'-oligoisoadenylate synthetase-dependent) [Source:HGNC Symbol;Acc:HGNC:10050]	1	0	0	0	0	0	0	0	chr1:182544526-182555941 (-) // 98.34 // q25.3	0.000205284	0.567454	0.935067	-0.054864	0.160785	0.420277	-0.0345218	0.119917	0.549211	-0.0343191	0.284169	0.667897	-0.0455594	0.206427	0.687795	-0.0203433	0.214403	0.465464	-0.0205461	0.325296	0.507542	6041	RNASEL	0	0	0	3	0	0	0	0	0	0	166	163	268	158	178
6097	RORC	RAR-related orphan receptor C [Source:HGNC Symbol;Acc:HGNC:10260]	0	0	0	0	1	0	0	0	chr1:151779752-151804309 (-) // 97.91 // q21.3	-0.0831311	0.0943526	0.630555	0.137291	0.00266344	0.0543924	0.102746	0.00257123	0.133361	0.0196118	0.144025	0.518228	0.0464352	0.290856	0.762949	0.0345407	0.0613574	0.247675	0.117673	0.00195435	0.0206083	6097	RORC	0	0	0	0	0	0	0	0	0	0	166	163	268	243	178
6195	RPS6KA1	ribosomal protein S6 kinase, 90kDa, polypeptide 1 [Source:HGNC Symbol;Acc:HGNC:10430]	1	1	1	0	0	0	0	0	chr1:26856360-26901500 (+) // 99.61 // p36.11	-0.110361	0.0048077	0.0048077	0.0269417	0.0048077	0.0048077	0.149715	0.0048077	0.0048077	0.039349	0.0048077	0.0048077	-0.201656	0.0048077	0.0048077	-0.122772	0.0048077	0.0048077	-0.0124114	0.0048077	0.0048077	6195	RPS6KA1	9	16	16	22	8	0	0	0	0	0	41	27	82	62	68
6196	RPS6KA2	ribosomal protein S6 kinase, 90kDa, polypeptide 2 [Source:HGNC Symbol;Acc:HGNC:10431]	1	1	1	0	0	0	0	0	chr6:166822881-166824703 (-) // 76.44 // q27	-0.0342084	0.133984	0.695282	-0.00342296	0.431367	0.685439	0.0292084	0.0230164	0.29964	-0.00499854	0.17969	0.560921	-0.0722609	0.00715505	0.128431	-0.0326335	0.00344464	0.067078	0.00157247	0.0528546	0.162642	6196	RPS6KA2	0	0	0	0	0	0	0	0	0	0	166	163	268	243	178
6197	RPS6KA3	ribosomal protein S6 kinase, 90kDa, polypeptide 3 [Source:HGNC Symbol;Acc:HGNC:10432]	1	1	1	0	0	0	0	0	chrX:20171751-20284750 (-) // 92.45 // p22.12	-0.0411411	0.143036	0.708392	-0.0651576	0.0479511	0.230239	0.0555667	0.124725	0.555562	0.0144273	0.483791	0.802558	0.0327591	0.335816	0.793222	-0.120722	0.00119939	0.0430427	-0.0795811	0.0464391	0.150062	6197	RPS6KA3	0	0	0	17	1	0	0	0	0	0	166	163	268	82	129
6199	RPS6KB2	ribosomal protein S6 kinase, 70kDa, polypeptide 2 [Source:HGNC Symbol;Acc:HGNC:10437]	1	0	0	0	0	0	0	0	chr11:67195986-67202872 (+) // 92.91 // q13.2	-0.0659304	0.103301	0.103301	0.0188478	0.103301	0.103301	0.0525828	0.103301	0.103301	-0.0133444	0.103301	0.103301	0.0176939	0.103301	0.103301	-0.0337364	0.103301	0.103301	0.0321996	0.103301	0.103301	6199	RPS6KB2	0	0	0	0	0	0	0	0	0	0	166	163	268	243	178
6223	RPS19	ribosomal protein S19 [Source:HGNC Symbol;Acc:HGNC:10402]	1	1	1	1	0	0	0	0	chr19:42364843-42375482 (+) // 93.33 // q13.2	-0.00463274	0.50678	0.920244	-0.0379916	0.0135536	0.121939	0.0120701	0.187609	0.63433	0.00744026	0.27981	0.663666	0.0339859	0.0393509	0.343486	-0.0500633	0.00970306	0.105552	-0.0454312	0.0213782	0.0934336	6223	RPS19	0	0	0	0	0	0	0	0	0	0	166	163	268	243	178
6233	RPS27A	ribosomal protein S27a [Source:HGNC Symbol;Acc:HGNC:10417]	1	1	1	0	0	0	0	0	chr1:192685274-192685813 (+) // 93.89 // q31.2 /// chr2:55459823-55462744 (+) // 99.63 // p16.1 /// chr16:61089318-61089842 (-) // 95.37 // q21	-0.033467	0.0128693	0.28743	-0.0333256	0.086852	0.310957	0.00572922	0.278993	0.717934	-0.0277331	0.0390202	0.294795	0.0703405	6.25623e-07	9.07319e-05	-0.0390578	0.0293016	0.172043	-0.00559266	0.0103863	0.0592967	6233	RPS27A	0	0	0	0	0	0	0	0	0	0	166	163	268	243	178
6278	S100A7	S100 calcium binding protein A7 [Source:HGNC Symbol;Acc:HGNC:10497]	1	0	0	0	0	0	0	0	chr1:153430220-153433137 (-) // 99.54 // q21.3	-0.0805913	0.00113994	0.00113994	0.0523463	0.00113994	0.00113994	0.0187196	0.00113994	0.00113994	-0.0618753	0.00113994	0.00113994	0.118439	0.00113994	0.00113994	0.033638	0.00113994	0.00113994	0.114234	0.00113994	0.00113994	6278	S100A7	0	0	1	0	0	0	0	0	0	0	166	163	196	243	178
6279	S100A8	S100 calcium binding protein A8 [Source:HGNC Symbol;Acc:HGNC:10498]	1	0	0	0	0	0	0	0	chr1:153362508-153363549 (-) // 95.05 // q21.3	-0.385722	0.0115562	0.272656	0.164111	0.170048	0.432416	0.140236	0.24846	0.691954	-0.24549	0.0405361	0.298681	-0.542191	0.000216054	0.010272	0.0238739	0.483659	0.704199	0.409599	0.000902489	0.0127875	6279	S100A8	17	24	21	16	22	0	0	0	0	0	14	4	57	83	16
6280	S100A9	S100 calcium binding protein A9 [Source:HGNC Symbol;Acc:HGNC:10499]	1	0	0	0	0	0	0	0	chr1:153330329-153333499 (+) // 99.65 // q21.3	-0.52787	8.17449e-05	8.17449e-05	0.297379	8.17449e-05	8.17449e-05	0.215554	8.17449e-05	8.17449e-05	-0.312312	8.17449e-05	8.17449e-05	-0.534122	8.17449e-05	8.17449e-05	0.0818168	8.17449e-05	8.17449e-05	0.609689	8.17449e-05	8.17449e-05	6280	S100A9	16	25	22	24	24	0	0	0	0	0	20	3	54	54	10
6283	S100A12	S100 calcium binding protein A12 [Source:HGNC Symbol;Acc:HGNC:10489]	1	0	0	0	0	0	0	0	chr1:153346183-153348075 (-) // 100.0 // q21.3	-0.533159	0.000452884	0.000452884	0.34992	0.000452884	0.000452884	0.420423	0.000452884	0.000452884	-0.11274	0.000452884	0.000452884	-0.510628	0.000452884	0.000452884	-0.0704953	0.000452884	0.000452884	0.46266	0.000452884	0.000452884	6283	S100A12	15	20	26	30	11	0	0	0	0	0	21	13	39	32	52
6285	S100B	S100 calcium binding protein B [Source:HGNC Symbol;Acc:HGNC:10500]	1	0	0	0	0	0	0	0	chr21:48023640-48024995 (-) // 97.76 // q22.3	0.0290246	0.388019	0.882088	0.0157311	0.483121	0.724331	-0.0352975	0.263694	0.704061	-0.00627192	0.795445	0.937117	0.0152849	0.667042	0.933149	0.0510265	0.171099	0.415087	0.0219952	0.474273	0.641819	6285	S100B	0	0	0	0	0	0	0	0	0	0	166	163	268	243	178
6347	CCL2	chemokine (C-C motif) ligand 2 [Source:HGNC Symbol;Acc:HGNC:10618]	1	0	0	0	0	0	0	0	chr17:32582337-32584176 (+) // 97.58 // q12	-0.960098	0.000866786	0.000866786	0.553193	0.000866786	0.000866786	0.519361	0.000866786	0.000866786	-0.440731	0.000866786	0.000866786	-1.00073	0.000866786	0.000866786	0.0338353	0.000866786	0.000866786	0.993928	0.000866786	0.000866786	6347	CCL2	18	21	19	27	21	0	0	0	0	0	9	10	68	40	17
6352	CCL5	chemokine (C-C motif) ligand 5 [Source:HGNC Symbol;Acc:HGNC:10632]	1	1	1	0	0	0	0	0	chr17:34198526-34207330 (-) // 57.16 // q12	0.144811	0.00101999	0.0811761	-0.0818414	0.0478015	0.229924	-0.0281508	0.0506897	0.403545	0.116661	2.64425e-05	0.0045321	0.101144	0.0115904	0.174238	-0.0536907	0.0510071	0.225395	-0.198502	2.11423e-08	1.4271e-05	6352	CCL5	0	0	0	1	0	0	0	0	0	0	166	163	268	202	178
6363	CCL19	chemokine (C-C motif) ligand 19 [Source:HGNC Symbol;Acc:HGNC:10617]	0	0	0	0	1	1	0	0	chr9:34689726-34691255 (-) // 98.8 // p13.3	-0.0213226	0.0286011	0.0286011	-0.0422607	0.0286011	0.0286011	-0.0317337	0.0286011	0.0286011	-0.0530551	0.0286011	0.0286011	0.101771	0.0286011	0.0286011	-0.0105267	0.0286011	0.0286011	0.0107942	0.0286011	0.0286011	6363	CCL19	0	0	0	0	0	0	0	0	0	0	166	163	268	243	178
6375	XCL1	chemokine (C motif) ligand 1 [Source:HGNC Symbol;Acc:HGNC:10645]	0	0	0	0	1	1	1	1	chr1:168545855-168551315 (+) // 97.95 // q24.2	-0.0517124	0.0352982	0.444581	0.152583	8.17084e-05	0.0120645	-0.0159514	0.261907	0.702704	-0.067661	0.033604	0.27521	0.109714	0.00204645	0.0547012	0.16853	0.000994471	0.0403216	0.220245	7.99177e-09	7.85933e-06	6375	XCL1	0	0	0	0	0	0	0	0	0	0	166	163	268	243	178
6416	MAP2K4	mitogen-activated protein kinase kinase 4 [Source:HGNC Symbol;Acc:HGNC:6844]	1	1	1	0	0	0	0	0	chr17:11924183-12047148 (+) // 98.97 // p12	0.0540618	0.0441622	0.48363	-0.0589748	0.0779825	0.294434	0.0155935	0.14782	0.585785	0.069664	0.0993238	0.443092	-0.0353079	0.242354	0.721636	-0.0745692	0.0885368	0.297818	-0.128633	0.000952264	0.013171	6416	MAP2K4	9	2	12	3	23	0	0	0	0	0	41	92	98	158	11
6441	SFTPD	surfactant protein D [Source:HGNC Symbol;Acc:HGNC:10803]	1	0	0	0	0	0	0	0	chr10:81697503-81706418 (-) // 94.27 // q22.3	-0.0446128	0.0311295	0.0311295	0.0650621	0.0311295	0.0311295	0.0181214	0.0311295	0.0311295	-0.0264857	0.0311295	0.0311295	-0.0219377	0.0311295	0.0311295	0.046938	0.0311295	0.0311295	0.0915441	0.0311295	0.0311295	6441	SFTPD	0	0	0	0	0	0	0	0	0	0	166	163	268	243	178
6464	SHC1	SHC (Src homology 2 domain containing) transforming protein 1 [Source:HGNC Symbol;Acc:HGNC:10840]	1	0	0	0	0	0	0	0	chr1:154934773-154943203 (-) // 91.46 // q21.3	0.00792606	0.125161	0.684102	0.0655723	0.00288543	0.0564439	0.0499155	0.000559592	0.0781423	0.057842	0.0348955	0.279835	-0.0571432	0.0879567	0.501227	0.0156616	0.242616	0.495498	0.00773606	0.400788	0.577649	6464	SHC1	0	0	0	0	0	0	0	0	0	0	166	163	268	243	178
6556	SLC11A1	solute carrier family 11 (proton-coupled divalent metal ion transporter), member 1 [Source:HGNC Symbol;Acc:HGNC:10907]	1	0	0	0	1	1	1	0	chr2:219247023-219253092 (+) // 68.5 // q35	-0.123755	0.0168168	0.329181	0.112112	0.000143785	0.0151766	-0.00761129	0.0205836	0.287165	-0.131366	3.39079e-05	0.0053427	-0.185178	2.59732e-07	4.55155e-05	0.119719	0.000267272	0.02262	0.243472	6.75918e-08	2.79968e-05	6556	SLC11A1	1	1	0	0	0	0	0	0	0	0	118	117	268	243	178
6622	SNCA	synuclein, alpha (non A4 component of amyloid precursor) [Source:HGNC Symbol;Acc:HGNC:11138]	1	0	0	0	0	0	0	0	chr4:90646311-90758350 (-) // 77.0 // q22.1	0.0617001	0.00586192	0.200477	-0.0454592	0.0103317	0.105847	-0.0753804	2.37251e-06	0.0116155	-0.0136789	0.00367747	0.0907745	0.0495162	0.00924966	0.151435	0.0299222	0.0133015	0.121819	-0.0317789	0.0191958	0.0872574	6622	SNCA	0	0	0	0	0	0	0	0	0	0	166	163	268	243	178
6654	SOS1	son of sevenless homolog 1 (Drosophila) [Source:HGNC Symbol;Acc:HGNC:11187]	1	0	0	0	0	0	0	0	chr2:39247090-39279124 (-) // 80.4 // p22.1	0.026577	0.0661879	0.559983	0.0067865	0.0856673	0.308678	0.0530785	0.00123131	0.102711	0.0796529	3.00823e-05	0.00493919	0.0565606	0.090695	0.507027	-0.046293	0.00665023	0.0896178	-0.0728696	0.00032051	0.00661489	6654	SOS1	0	0	0	0	0	0	0	0	0	0	166	163	268	243	178
6672	SP100	SP100 nuclear antigen [Source:HGNC Symbol;Acc:HGNC:11206]	1	0	0	0	0	0	0	0	chr2:231280980-231335232 (+) // 92.76 // q37.1	0.0814993	4.09155e-05	0.013955	-0.137081	0.00180573	0.0450581	-0.0435354	0.113291	0.539705	0.0379641	6.38169e-05	0.00811439	-0.0490095	0.0553245	0.408121	-0.0935455	0.0121932	0.116763	-0.175046	9.40004e-07	0.000159117	6672	SP100	0	0	3	3	0	0	0	0	0	0	166	163	157	158	178
6693	SPN	sialophorin [Source:HGNC Symbol;Acc:HGNC:11249]	0	0	0	0	1	1	0	1	chr16:29679334-29681756 (+) // 20.64 // p11.2	-0.0206203	0.00114892	0.0850028	0.00313876	0.000378402	0.0226358	-0.0120879	0.0782647	0.473267	-0.0327071	0.0522617	0.335783	-0.00296697	0.101943	0.531701	0.0152212	0.0288661	0.170841	0.0358457	0.00176039	0.0192899	6693	SPN	0	0	0	0	0	0	0	0	0	0	166	163	268	243	178
6714	SRC	SRC proto-oncogene, non-receptor tyrosine kinase [Source:HGNC Symbol;Acc:HGNC:11283]	1	0	0	0	0	0	0	0	chr20:36010757-36022682 (+) // 61.01 // q11.23	-0.0132345	0.0200792	0.354826	0.0893016	0.000636218	0.0272882	0.0145411	0.0125586	0.239681	0.00130564	0.281252	0.664433	0.0313548	0.00760593	0.133073	0.0747625	0.000865113	0.0381145	0.087996	0.000890914	0.0126875	6714	SRC	0	0	0	0	0	0	0	0	0	0	166	163	268	243	178
6732	SRPK1	SRSF protein kinase 1 [Source:HGNC Symbol;Acc:HGNC:11305]	1	0	0	0	0	0	0	0	chr6:35800743-35888842 (-) // 96.15 // p21.31	0.0167539	0.23789	0.80717	0.00880499	0.415215	0.673446	0.0394753	0.000155768	0.0475788	0.0562286	0.000235862	0.0185832	0.0417704	0.108563	0.544359	-0.0306758	4.90223e-05	0.011751	-0.0474227	6.88812e-05	0.00239419	6732	SRPK1	0	0	0	0	0	0	0	0	0	0	166	163	268	243	178
6733	SRPK2	SRSF protein kinase 2 [Source:HGNC Symbol;Acc:HGNC:11306]	1	0	0	0	0	0	0	0	chr7:104757487-104760428 (-) // 81.71 // q22.3	0.036924	0.341231	0.864102	-0.0453439	0.130421	0.379478	-0.00414318	0.183466	0.629138	0.0327788	0.133901	0.50182	0.0369551	0.000329259	0.014175	-0.0411998	0.0676063	0.259856	-0.0781231	0.023479	0.0987192	6733	SRPK2	0	0	0	0	0	0	0	0	0	0	166	163	268	243	178
6737	TRIM21	tripartite motif containing 21 [Source:HGNC Symbol;Acc:HGNC:11312]	1	0	0	0	0	0	0	0	chr11:4406137-4411690 (-) // 97.04 // p15.4	0.0473848	0.00264259	0.00264259	0.0649794	0.00264259	0.00264259	-0.0766804	0.00264259	0.00264259	-0.0292965	0.00264259	0.00264259	0.0155261	0.00264259	0.00264259	0.141668	0.00264259	0.00264259	0.0942766	0.00264259	0.00264259	6737	TRIM21	0	1	30	20	0	0	0	0	0	0	166	117	31	69	178
6770	STAR	steroidogenic acute regulatory protein [Source:HGNC Symbol;Acc:HGNC:11359]	1	0	0	0	0	0	0	0	chr8:38001169-38008462 (-) // 97.82 // p11.23	-0.0302465	0.0240833	0.0240833	-0.0230704	0.0240833	0.0240833	-0.0742466	0.0240833	0.0240833	-0.104493	0.0240833	0.0240833	-0.0233856	0.0240833	0.0240833	0.0511772	0.0240833	0.0240833	0.0814214	0.0240833	0.0240833	6770	STAR	0	0	0	0	0	0	0	0	0	0	166	163	268	243	178
6772	STAT1	signal transducer and activator of transcription 1, 91kDa [Source:HGNC Symbol;Acc:HGNC:11362]	1	1	0	0	0	0	0	0	chr2:191833875-191878405 (-) // 98.93 // q32.2	0.0223855	0.611524	0.946083	-0.0730867	0.146776	0.4019	-0.0588207	0.292401	0.726452	-0.0364368	0.291332	0.674077	0.223866	0.000314476	0.0136244	-0.0142661	0.803955	0.90551	-0.0366506	0.478613	0.645602	6772	STAT1	11	6	34	32	1	0	0	0	0	0	30	56	16	21	129
6773	STAT2	signal transducer and activator of transcription 2, 113kDa [Source:HGNC Symbol;Acc:HGNC:11363]	1	1	0	0	0	0	0	0	chr12:56736495-56753891 (-) // 89.49 // q13.3	-0.00361806	0.507457	0.92069	-0.0269224	0.00927565	0.100413	-0.0231843	0.0073913	0.197241	-0.0268106	0.00248717	0.073705	0.000100389	0.0694776	0.452699	-0.00373969	0.101249	0.318507	-0.00011773	0.0228135	0.097121	6773	STAT2	0	0	0	0	0	0	0	0	0	0	166	163	268	243	178
6776	STAT5A	signal transducer and activator of transcription 5A [Source:HGNC Symbol;Acc:HGNC:11366]	1	1	1	0	0	0	0	0	chr17:40439564-40463939 (+) // 95.09 // q21.2	-0.0270942	9.2139e-06	9.2139e-06	-0.07324	9.2139e-06	9.2139e-06	-0.0180816	9.2139e-06	9.2139e-06	-0.0451754	9.2139e-06	9.2139e-06	0.148635	9.2139e-06	9.2139e-06	-0.055158	9.2139e-06	9.2139e-06	-0.0280647	9.2139e-06	9.2139e-06	6776	STAT5A	0	0	0	0	0	0	0	0	0	0	166	163	268	243	178
6777	STAT5B	signal transducer and activator of transcription 5B [Source:HGNC Symbol;Acc:HGNC:11367]	1	1	1	0	0	0	0	0	chr17:40369675-40428424 (-) // 81.68 // q21.2	0.0892798	0.000477399	0.0537082	-0.00763092	0.308756	0.58198	-0.0399923	0.21011	0.657402	0.0492848	0.00965923	0.150436	0.064985	0.00110639	0.0351901	0.0323626	0.070246	0.265352	-0.0569184	0.0542892	0.165328	6777	STAT5B	0	0	0	0	0	0	0	0	1	1	166	163	268	243	178
6778	STAT6	signal transducer and activator of transcription 6, interleukin-4 induced [Source:HGNC Symbol;Acc:HGNC:11368]	1	0	0	0	1	1	0	0	chr12:57489226-57505161 (-) // 95.96 // q13.3	0.0252385	0.466104	0.907981	-0.0600772	0.11476	0.35693	-0.0234251	0.137449	0.571659	0.00181206	0.120691	0.481311	-0.00185151	0.9406	0.99076	-0.0366495	0.0300031	0.174024	-0.0618856	0.0214909	0.0937198	6778	STAT6	0	1	0	1	3	0	0	0	0	0	166	117	268	202	96
6830	SUPT6H	SPT6 homolog, histone chaperone [Source:HGNC Symbol;Acc:HGNC:11470]	0	0	0	0	1	1	0	0	chr17:27001570-27028750 (+) // 97.97 // q11.2	0.00500552	0.146298	0.711249	0.0127883	0.295483	0.570262	-0.00459321	0.16933	0.612796	0.000413347	0.00512409	0.107878	-0.00502587	0.389032	0.828881	0.0173796	0.0229952	0.155814	0.0123696	0.030232	0.115428	6830	SUPT6H	0	0	0	0	0	0	0	0	8	0	166	163	268	243	178
6850	SYK	spleen tyrosine kinase [Source:HGNC Symbol;Acc:HGNC:11491]	1	0	0	0	1	0	0	0	chr9:93564068-93658425 (+) // 99.57 // q22.2	-0.0388075	0.222615	0.795271	-0.0526888	0.230925	0.504267	0.00857615	0.265358	0.70563	-0.0302322	0.192491	0.575495	-0.131586	0.000285114	0.012606	-0.0612632	0.0454166	0.212326	-0.0224565	0.256822	0.435904	6850	SYK	0	2	5	24	1	0	2	3	2	1	166	92	135	54	129
6868	ADAM17	ADAM metallopeptidase domain 17 [Source:HGNC Symbol;Acc:HGNC:195]	0	0	0	0	1	0	0	0	chr2:9629412-9695898 (-) // 96.08 // p25.1	-0.0484227	0.0263033	0.394766	0.0234834	0.214946	0.486853	0.125105	0.000374972	0.0692621	0.0766883	0.0209503	0.22079	-0.00222776	0.0949726	0.516474	-0.101625	0.00077175	0.0358022	-0.053204	0.206838	0.380449	6868	ADAM17	0	0	0	0	0	0	0	1	6	11	166	163	268	243	178
6885	MAP3K7	mitogen-activated protein kinase kinase kinase 7 [Source:HGNC Symbol;Acc:HGNC:6859]	1	1	1	0	1	1	1	0	chr6:91223291-91296764 (-) // 100.0 // q15	0.0476295	0.163311	0.732728	-0.0534096	0.135213	0.386591	-0.0643454	0.0740891	0.463532	-0.0167162	0.158695	0.536497	0.0247969	0.525012	0.888202	0.0109354	0.334814	0.584294	-0.036692	0.0752423	0.202604	6885	MAP3K7	4	5	18	12	28	1	1	7	0	0	69	63	73	107	4
6890	TAP1	transporter 1, ATP-binding cassette, sub-family B (MDR/TAP) [Source:HGNC Symbol;Acc:HGNC:43]	0	0	0	0	1	1	1	0	chr6:32812986-32821623 (-) // 99.96 // p21.32	0.00758304	0.0157718	0.0157718	-0.0296263	0.0157718	0.0157718	-0.036477	0.0157718	0.0157718	-0.0288932	0.0157718	0.0157718	0.0611541	0.0157718	0.0157718	0.00685094	0.0157718	0.0157718	-0.000731632	0.0157718	0.0157718	6890	TAP1	0	0	0	0	0	0	0	0	0	0	166	163	268	243	178
6891	TAP2	transporter 2, ATP-binding cassette, sub-family B (MDR/TAP) [Source:HGNC Symbol;Acc:HGNC:44]	0	0	0	0	1	1	1	0	chr6:32796297-32806521 (-) // 96.87 // p21.32	0.0389095	0.00815311	0.2329	-0.00626283	0.108412	0.347192	-0.0451881	0.020308	0.285864	-0.00627837	0.131948	0.498606	0.0503884	0.0364385	0.330504	0.0389255	0.00420053	0.0729556	1.3807e-05	0.0183262	0.0846555	6891	TAP2	0	0	0	0	0	0	0	0	0	0	166	163	268	243	178
7006	TEC	tec protein tyrosine kinase [Source:HGNC Symbol;Acc:HGNC:11719]	1	0	0	0	0	0	0	0	chr4:48137800-48230678 (-) // 96.52 // p12	0.0353001	0.00392978	0.00392978	0.13669	0.00392978	0.00392978	0.034427	0.00392978	0.00392978	0.0697297	0.00392978	0.00392978	0.0669502	0.00392978	0.00392978	0.102268	0.00392978	0.00392978	0.0669502	0.00392978	0.00392978	7006	TEC	0	0	0	0	0	0	0	0	0	0	166	163	268	243	178
7040	TGFB1	transforming growth factor, beta 1 [Source:HGNC Symbol;Acc:HGNC:11766]	1	0	0	0	1	1	0	0	chr19:41836227-41859788 (-) // 77.3 // q13.2	0.0570934	0.181924	0.758075	-0.00322966	0.82455	0.924234	-0.0122267	0.141747	0.577406	0.0448689	0.0019906	0.0648028	0.019246	0.65	0.927561	0.00899736	0.188381	0.435875	-0.0481005	0.00373528	0.0310422	7040	TGFB1	0	0	0	0	0	0	0	0	4	2	166	163	268	243	178
7096	TLR1	toll-like receptor 1 [Source:HGNC Symbol;Acc:HGNC:11847]	1	1	1	0	1	0	0	0	chr4:38797936-38806412 (-) // 99.07 // p14	-0.0417408	1.06376e-05	1.06376e-05	0.137844	1.06376e-05	1.06376e-05	0.135811	1.06376e-05	1.06376e-05	0.0940739	1.06376e-05	1.06376e-05	-0.459858	1.06376e-05	1.06376e-05	0.00203277	1.06376e-05	1.06376e-05	0.0437784	1.06376e-05	1.06376e-05	7096	TLR1	0	4	0	13	16	0	0	0	0	0	166	66	268	100	38
7097	TLR2	toll-like receptor 2 [Source:HGNC Symbol;Acc:HGNC:11848]	1	1	1	0	0	0	0	0	chr4:154624037-154626530 (+) // 95.77 // q31.3	-0.70333	2.00172e-06	2.00172e-06	0.430692	2.00172e-06	2.00172e-06	0.399368	2.00172e-06	2.00172e-06	-0.303963	2.00172e-06	2.00172e-06	-0.375536	2.00172e-06	2.00172e-06	0.0313246	2.00172e-06	2.00172e-06	0.734655	2.00172e-06	2.00172e-06	7097	TLR2	17	17	24	25	17	0	0	0	0	0	14	25	45	51	34
7098	TLR3	toll-like receptor 3 [Source:HGNC Symbol;Acc:HGNC:11849]	1	1	1	0	0	0	0	0	chr4:186990350-187006249 (+) // 98.91 // q35.1	0.00194632	0.105499	0.105499	-0.00485996	0.105499	0.105499	-0.0114847	0.105499	0.105499	-0.00953302	0.105499	0.105499	0.0691385	0.105499	0.105499	0.00662118	0.105499	0.105499	0.00468116	0.105499	0.105499	7098	TLR3	0	0	0	0	0	0	0	0	2	4	166	163	268	243	178
7099	TLR4	toll-like receptor 4 [Source:HGNC Symbol;Acc:HGNC:11850]	1	1	1	0	1	0	0	0	chr9:120466583-120477220 (+) // 93.12 // q33.1	-0.304779	0.00839032	0.235978	0.219106	0.0611255	0.260274	0.202334	0.0592014	0.429062	-0.102444	0.0656916	0.371464	-0.677429	1.06847e-07	2.22972e-05	0.016772	0.158288	0.398617	0.321548	0.000925467	0.0129644	7099	TLR4	11	23	17	14	27	0	2	1	0	0	30	5	78	93	6
7100	TLR5	toll-like receptor 5 [Source:HGNC Symbol;Acc:HGNC:11851]	1	1	1	0	0	0	0	0	chr1:223283646-223316624 (-) // 94.58 // q41	0.0718313	0.173176	0.173176	0.039714	0.173176	0.173176	-0.0385471	0.173176	0.173176	0.0332856	0.173176	0.173176	0.019218	0.173176	0.173176	0.0782546	0.173176	0.173176	0.00642011	0.173176	0.173176	7100	TLR5	0	0	0	0	0	0	0	0	0	1	166	163	268	243	178
7124	TNF	tumor necrosis factor [Source:HGNC Symbol;Acc:HGNC:11892]	0	0	0	0	1	1	1	0	chr6:31543437-31546112 (+) // 97.22 // p21.33	0.084595	1.68384e-23	1.68384e-23	0.0164678	1.68384e-23	1.68384e-23	0.0338635	1.68384e-23	1.68384e-23	0.118453	1.68384e-23	1.68384e-23	1.7904	1.68384e-23	1.68384e-23	-0.0173922	1.68384e-23	1.68384e-23	-0.101993	1.68384e-23	1.68384e-23	7124	TNF	0	0	0	0	0	0	0	0	1	0	166	163	268	243	178
7128	TNFAIP3	tumor necrosis factor, alpha-induced protein 3 [Source:HGNC Symbol;Acc:HGNC:11896]	1	1	1	1	1	1	0	0	chr6:138188458-138204449 (+) // 98.33 // q23.3	-0.0178156	0.373166	0.877264	-0.00502843	0.204975	0.474893	0.00265628	0.332867	0.754644	-0.0151598	0.390017	0.74557	0.142588	1.0892e-05	0.000940794	-0.00768479	0.635962	0.807184	0.0101337	0.258966	0.438137	7128	TNFAIP3	0	0	0	2	0	0	0	0	0	0	166	163	268	178	178
7184	HSP90B1	heat shock protein 90kDa beta (Grp94), member 1 [Source:HGNC Symbol;Acc:HGNC:12028]	1	1	1	0	0	0	0	0	---	0.0793224	0.00820787	0.233776	0.0855488	0.110247	0.349984	-0.0833711	0.135501	0.569537	-0.00405047	0.176788	0.557254	-0.0336516	0.544476	0.894054	0.168921	0.00412894	0.072263	0.0896011	0.0138801	0.0709316	7184	HSP90B1	0	0	0	0	0	0	0	0	0	0	166	163	268	243	178
7186	TRAF2	TNF receptor-associated factor 2 [Source:HGNC Symbol;Acc:HGNC:12032]	1	0	0	0	1	1	1	0	chr9:139793163-139821059 (+) // 96.11 // q34.3	-0.0357744	0.0228023	0.0228023	-0.0741843	0.0228023	0.0228023	-0.0199001	0.0228023	0.0228023	-0.0556753	0.0228023	0.0228023	0.0697022	0.0228023	0.0228023	-0.0542829	0.0228023	0.0228023	-0.0185097	0.0228023	0.0228023	7186	TRAF2	0	0	0	0	0	0	0	0	0	0	166	163	268	243	178
7187	TRAF3	TNF receptor-associated factor 3 [Source:HGNC Symbol;Acc:HGNC:12033]	1	1	1	0	0	0	0	0	chr14:103243812-103372628 (+) // 97.23 // q32.32	-0.0179602	0.377371	0.878732	0.0126322	0.109168	0.348317	0.12024	8.49558e-06	0.0165891	0.102278	7.85164e-05	0.00933235	0.0493661	0.0378662	0.337276	-0.107609	0.00234418	0.0568626	-0.089649	0.0172396	0.0813548	7187	TRAF3	0	0	0	0	0	0	0	0	0	0	166	163	268	243	178
7189	TRAF6	TNF receptor-associated factor 6, E3 ubiquitin protein ligase [Source:HGNC Symbol;Acc:HGNC:12036]	1	1	1	0	1	1	1	0	chr11:36510955-36531796 (-) // 98.14 // p12	-0.0616714	0.00229905	0.120866	0.0288295	0.011549	0.112188	0.0684766	0.0292407	0.327415	0.00680661	0.178955	0.559654	0.0343806	0.0428595	0.359035	-0.0396508	0.0307029	0.176165	0.0220229	0.000529699	0.00911879	7189	TRAF6	0	0	0	0	0	0	0	0	0	0	166	163	268	243	178
7249	TSC2	tuberous sclerosis 2 [Source:HGNC Symbol;Acc:HGNC:12363]	1	0	0	0	0	0	0	0	chr16:2113313-2115114 (+) // 78.82 // p13.3	-0.00274184	0.844141	0.986104	-0.110513	0.000894719	0.0321947	-0.0479019	0.163534	0.605158	-0.0506467	0.18515	0.567878	0.0270138	0.117557	0.560381	-0.0626148	0.00606666	0.0855545	-0.0598693	0.00518936	0.0380792	7249	TSC2	0	0	1	7	0	0	0	0	0	0	166	163	196	125	178
7292	TNFSF4	tumor necrosis factor (ligand) superfamily, member 4 [Source:HGNC Symbol;Acc:HGNC:11934]	0	0	0	0	1	1	1	0	chr1:173152873-173176351 (-) // 82.87 // q25.1	0.100776	0.000505442	0.000505442	-0.12168	0.000505442	0.000505442	-0.0242744	0.000505442	0.000505442	0.0765044	0.000505442	0.000505442	0.0774618	0.000505442	0.000505442	-0.0974046	0.000505442	0.000505442	-0.198181	0.000505442	0.000505442	7292	TNFSF4	0	0	0	0	0	0	0	0	5	9	166	163	268	243	178
7294	TXK	TXK tyrosine kinase [Source:HGNC Symbol;Acc:HGNC:12434]	1	1	0	0	1	0	0	0	chr4:48068760-48136273 (-) // 99.84 // p12	0.0556954	0.00137434	0.00137434	-0.267059	0.00137434	0.00137434	-0.167244	0.00137434	0.00137434	-0.11155	0.00137434	0.00137434	0.0807668	0.00137434	0.00137434	-0.0998144	0.00137434	0.00137434	-0.155508	0.00137434	0.00137434	7294	TXK	0	2	2	14	17	0	0	5	0	0	166	92	170	93	34
7295	TXN	thioredoxin [Source:HGNC Symbol;Acc:HGNC:12435]	1	0	0	0	0	0	0	0	chr9:113006395-113018725 (-) // 98.38 // q31.3	-0.00353368	0.630278	0.950109	0.0668669	0.317644	0.589881	0.306233	0.000479143	0.0744383	0.302692	0.000270065	0.0201966	0.283297	5.93677e-06	0.000561579	-0.23937	0.00387607	0.0702667	-0.235835	0.00608629	0.0422992	7295	TXN	0	0	1	0	1	0	0	0	0	0	166	163	196	243	129
7297	TYK2	tyrosine kinase 2 [Source:HGNC Symbol;Acc:HGNC:12440]	1	1	0	0	0	0	0	0	chr19:10461204-10491176 (-) // 95.62 // p13.2	-0.0311277	0.110324	0.110324	-0.003497	0.110324	0.110324	0.0499095	0.110324	0.110324	0.0187766	0.110324	0.110324	0.0120823	0.110324	0.110324	-0.0533994	0.110324	0.110324	-0.0222731	0.110324	0.110324	7297	TYK2	0	0	0	0	0	0	0	0	0	0	166	163	268	243	178
7301	TYRO3	TYRO3 protein tyrosine kinase [Source:HGNC Symbol;Acc:HGNC:12446]	1	1	1	1	0	0	0	0	chr15:41851459-41870584 (+) // 98.67 // q15.1	-0.0317573	0.0410211	0.469702	0.0412026	0.126699	0.374365	-0.00536642	0.234031	0.679969	-0.0371189	0.125215	0.48802	-0.0203103	0.501532	0.879435	0.0465664	0.0119265	0.115823	0.078324	0.0371362	0.130722	7301	TYRO3	0	0	4	5	0	0	0	0	0	0	166	163	140	140	178
7305	TYROBP	TYRO protein tyrosine kinase binding protein [Source:HGNC Symbol;Acc:HGNC:12449]	1	0	0	0	0	0	0	0	chr19:36395309-36399186 (-) // 92.55 // q13.12	-0.531698	0.000224587	0.000224587	0.34326	0.000224587	0.000224587	0.312921	0.000224587	0.000224587	-0.21878	0.000224587	0.000224587	-0.556007	0.000224587	0.000224587	0.0303361	0.000224587	0.000224587	0.562045	0.000224587	0.000224587	7305	TYROBP	25	28	24	29	29	0	0	0	0	0	1	2	45	35	3
7311	UBA52	ubiquitin A-52 residue ribosomal protein fusion product 1 [Source:HGNC Symbol;Acc:HGNC:12458]	1	1	1	0	0	0	0	0	chr19:18682667-18686048 (+) // 95.52 // p13.11	-0.0229986	0.0114721	0.0114721	-0.0067981	0.0114721	0.0114721	-0.0161545	0.0114721	0.0114721	-0.0391532	0.0114721	0.0114721	0.0208826	0.0114721	0.0114721	0.00936151	0.0114721	0.0114721	0.0323548	0.0114721	0.0114721	7311	UBA52	0	0	0	0	0	0	0	0	0	0	166	163	268	243	178
7314	UBB	ubiquitin B [Source:HGNC Symbol;Acc:HGNC:12463]	1	1	1	0	0	0	0	0	chr17:16284410-16286054 (+) // 99.68 // p11.2	-0.0423097	0.0070288	0.0070288	0.0627849	0.0070288	0.0070288	0.0727507	0.0070288	0.0070288	0.0304491	0.0070288	0.0070288	0.0479711	0.0070288	0.0070288	-0.00997457	0.0070288	0.0070288	0.0323407	0.0070288	0.0070288	7314	UBB	0	0	0	0	0	0	0	0	0	0	166	163	268	243	178
7316	UBC	ubiquitin C [Source:HGNC Symbol;Acc:HGNC:12468]	1	1	1	0	0	0	0	0	chr12:125396149-125398454 (-) // 95.41 // q24.31	-0.0225459	0.100922	0.643455	0.0965287	0.000194987	0.0168461	0.0424326	0.0335583	0.342586	0.0198892	0.469867	0.794001	0.0105863	0.647329	0.927045	0.054087	0.0823126	0.287697	0.0766343	0.00160814	0.0183636	7316	UBC	0	0	0	0	0	0	0	0	0	0	166	163	268	243	178
7321	UBE2D1	ubiquitin-conjugating enzyme E2D 1 [Source:HGNC Symbol;Acc:HGNC:12474]	1	1	1	0	0	0	0	0	chr10:60094767-60129351 (+) // 97.86 // q21.1	0.035309	0.332284	0.859951	-0.0273855	0.0946445	0.324452	0.0294032	0.00147081	0.107973	0.0647156	0.00142464	0.0536078	0.0670599	0.0110493	0.169317	-0.0567867	0.0491743	0.22123	-0.0921017	0.00437356	0.0344163	7321	UBE2D1	0	0	0	0	2	0	0	0	0	0	166	163	268	243	105
7322	UBE2D2	ubiquitin-conjugating enzyme E2D 2 [Source:HGNC Symbol;Acc:HGNC:12475]	1	1	1	0	0	0	0	0	chr5:138940923-139008016 (+) // 93.19 // q31.2	-0.0103151	0.0287158	0.411089	-0.0261137	0.0399996	0.21061	0.0770649	0.00148866	0.108523	0.0667537	0.0468138	0.318687	-0.0261761	0.23506	0.714592	-0.103182	0.00141428	0.0463029	-0.0928651	0.000217065	0.00509358	7322	UBE2D2	0	0	0	0	0	0	0	0	0	0	166	163	268	243	178
7323	UBE2D3	ubiquitin-conjugating enzyme E2D 3 [Source:HGNC Symbol;Acc:HGNC:12476]	1	1	1	0	0	0	0	0	chr4:103716083-103748708 (-) // 98.21 // q24	-0.0140787	0.242341	0.809519	-0.0277458	0.000957843	0.0332642	0.0350942	0.000209504	0.0545137	0.0210143	0.00506237	0.10724	0.0220365	0.000583886	0.0220927	-0.0628373	0.00138433	0.045733	-0.0487594	0.00461988	0.0355363	7323	UBE2D3	0	0	0	0	0	0	0	0	0	0	166	163	268	243	178
7334	UBE2N	ubiquitin-conjugating enzyme E2N [Source:HGNC Symbol;Acc:HGNC:12492]	1	1	1	0	0	0	0	0	chr12:93803132-93835882 (-) // 92.13 // q22	0.00754855	0.448968	0.902076	0.00600215	0.3853	0.649096	-0.0213364	0.046093	0.389978	-0.013788	0.0201393	0.216563	-0.00567832	0.860141	0.975719	0.0273388	0.0467309	0.215595	0.0197903	0.00578431	0.040965	7334	UBE2N	0	0	0	0	0	0	0	0	0	0	166	163	268	243	178
7336	UBE2V2	ubiquitin-conjugating enzyme E2 variant 2 [Source:HGNC Symbol;Acc:HGNC:12495]	1	1	1	0	0	0	0	0	chr8:48920992-48974128 (+) // 97.8 // q11.21	0.00889351	0.5256	0.926365	-0.0538219	0.130231	0.379209	0.0269286	0.325104	0.747972	0.0358216	0.389892	0.745494	-0.0405275	0.119127	0.56336	-0.0807481	0.0213348	0.150281	-0.0896425	0.0418916	0.140906	7336	UBE2V2	2	0	14	2	0	0	0	0	0	0	94	163	89	178	178
7341	SUMO1	small ubiquitin-like modifier 1 [Source:HGNC Symbol;Acc:HGNC:12502]	1	1	0	0	0	0	0	0	chr2:203071548-203103254 (-) // 99.02 // q33.1	-0.0513316	0.13127	0.6918	-0.0260289	0.0835513	0.304829	0.0505205	0.0586563	0.428195	-0.000812489	0.119713	0.479582	-0.0353551	0.0191563	0.232852	-0.0765502	0.0305832	0.175774	-0.025221	0.160321	0.324003	7341	SUMO1	4	1	3	1	9	0	0	0	0	0	69	117	157	202	62
7376	NR1H2	nuclear receptor subfamily 1, group H, member 2 [Source:HGNC Symbol;Acc:HGNC:7965]	1	1	0	0	0	0	0	0	chr19:50879737-50886239 (+) // 98.51 // q13.33	0.0550012	0.00116816	0.00116816	0.0901217	0.00116816	0.00116816	-0.0865135	0.00116816	0.00116816	-0.0315155	0.00116816	0.00116816	0.0622875	0.00116816	0.00116816	0.176642	0.00116816	0.00116816	0.121639	0.00116816	0.00116816	7376	NR1H2	2	1	0	1	1	0	0	0	0	0	94	117	268	202	129
7409	VAV1	vav 1 guanine nucleotide exchange factor [Source:HGNC Symbol;Acc:HGNC:12657]	1	0	0	0	0	0	0	0	chr19:6772721-6857371 (+) // 99.93 // p13.3	-0.10659	0.00351916	0.00351916	0.00207599	0.00351916	0.00351916	0.0656137	0.00351916	0.00351916	-0.0409792	0.00351916	0.00351916	0.13472	0.00351916	0.00351916	-0.0635373	0.00351916	0.00351916	0.0430505	0.00351916	0.00351916	7409	VAV1	0	0	1	1	0	0	0	0	0	0	166	163	196	202	178
7410	VAV2	vav 2 guanine nucleotide exchange factor [Source:HGNC Symbol;Acc:HGNC:12658]	1	0	0	0	0	0	0	0	chr9:136627828-136857405 (-) // 97.63 // q34.2	0.0183066	0.301452	0.845339	0.0509423	0.000904758	0.0322896	-0.010797	0.0524	0.408474	0.00750777	0.211116	0.59801	0.071208	0.0122527	0.18044	0.0617385	0.017536	0.137694	0.0434303	0.0159921	0.0776872	7410	VAV2	0	0	0	0	0	0	0	0	0	0	166	163	268	243	178
7412	VCAM1	vascular cell adhesion molecule 1 [Source:HGNC Symbol;Acc:HGNC:12663]	1	0	0	0	0	0	0	0	chr1:101185292-101204598 (+) // 99.97 // p21.2	-0.0699939	0.0190698	0.0190698	0.101206	0.0190698	0.0190698	0.0913275	0.0190698	0.0190698	0.0213376	0.0190698	0.0190698	0.122394	0.0190698	0.0190698	0.00987742	0.0190698	0.0190698	0.0798662	0.0190698	0.0190698	7412	VCAM1	0	0	0	0	0	0	0	0	0	0	166	163	268	243	178
7422	VEGFA	vascular endothelial growth factor A [Source:HGNC Symbol;Acc:HGNC:12680]	0	0	0	0	1	0	0	0	chr6:43738275-43754176 (+) // 91.54 // p21.1	-0.11924	0.0102526	0.259759	0.157334	0.010392	0.10621	0.0980336	0.0147005	0.255321	-0.0212065	0.273901	0.658454	-0.179034	0.00383382	0.0853928	0.0593013	0.0103657	0.108623	0.178541	0.0023092	0.0230397	7422	VEGFA	0	0	0	0	0	0	0	0	0	0	166	163	268	243	178
7454	WAS	Wiskott-Aldrich syndrome [Source:HGNC Symbol;Acc:HGNC:12731]	1	0	0	0	0	0	0	0	chrX:48542208-48549815 (+) // 98.17 // p11.23	0.0133804	0.3009	0.845066	0.0743984	0.0260543	0.169566	0.0495853	0.149687	0.587645	0.0629686	0.00631243	0.121142	-0.0278049	0.0193833	0.234154	0.0248153	0.45299	0.681335	0.0114356	0.105568	0.250302	7454	WAS	0	0	0	0	0	0	0	0	0	0	166	163	268	243	178
7456	WIPF1	WAS/WASL interacting protein family, member 1 [Source:HGNC Symbol;Acc:HGNC:12736]	1	0	0	0	0	0	0	0	chr2:175424301-175499309 (-) // 89.82 // q31.1	0.0583914	0.010569	0.263962	0.00687715	0.245376	0.51926	0.000576253	0.0675952	0.448741	0.0589698	0.00360888	0.0900793	-0.0874159	0.0319527	0.309699	0.00630326	0.00487582	0.0780402	-0.0520863	0.000599912	0.00990589	7456	WIPF1	0	1	4	2	0	0	0	0	0	0	166	117	140	178	178
7462	LAT2	linker for activation of T cells family, member 2 [Source:HGNC Symbol;Acc:HGNC:12749]	1	0	0	0	0	0	0	0	chr7:73624310-73640704 (+) // 58.5 // q11.23	-0.0360536	0.101476	0.644031	-0.059651	0.0612251	0.260402	-0.00365644	0.480628	0.83905	-0.0397081	0.247675	0.633258	-0.0446305	0.130859	0.584438	-0.0559964	0.112963	0.336006	-0.0199415	0.323512	0.505761	7462	LAT2	0	0	0	0	0	0	0	0	0	0	166	163	268	243	178
7474	WNT5A	wingless-type MMTV integration site family, member 5A [Source:HGNC Symbol;Acc:HGNC:12784]	1	1	0	0	0	0	0	0	chr3:55501642-55515391 (-) // 94.99 // p14.3	-0.0362493	0.375909	0.878732	-0.0125038	0.861785	0.941271	0.155089	0.0720904	0.459945	0.118834	0.0440457	0.310417	0.418559	4.23146e-09	1.49261e-06	-0.167592	0.0538959	0.232046	-0.13134	0.0316299	0.118632	7474	WNT5A	0	0	0	0	0	0	0	0	0	0	166	163	268	243	178
7518	XRCC4	X-ray repair complementing defective repair in Chinese hamster cells 4 [Source:HGNC Symbol;Acc:HGNC:12831]	0	0	0	0	1	0	0	0	chr5:82373450-82649157 (+) // 98.97 // q14.2	-0.0186937	0.482202	0.913666	0.0320574	0.0207651	0.151533	-0.0193353	0.0563519	0.420333	-0.0380291	0.0170568	0.201551	-0.0591357	0.0362724	0.329819	0.0513958	0.0756324	0.27558	0.0700857	0.0256284	0.104111	7518	XRCC4	0	0	0	0	0	0	0	0	0	0	166	163	268	243	178
7520	XRCC5	X-ray repair complementing defective repair in Chinese hamster cells 5 (double-strand-break rejoining) [Source:HGNC Symbol;Acc:HGNC:12833]	1	0	0	0	0	0	0	0	chr2:216974014-217071004 (+) // 96.3 // q35	-0.0100343	0.733461	0.971037	-0.0394431	0.0136429	0.122242	0.0684619	0.00901583	0.213331	0.0584254	0.0021925	0.068409	-0.0156193	0.392423	0.83078	-0.107903	0.003401	0.0668404	-0.0978715	0.00447074	0.0348899	7520	XRCC5	5	2	39	31	20	0	0	0	0	0	62	92	1	28	22
7525	YES1	YES proto-oncogene 1, Src family tyrosine kinase [Source:HGNC Symbol;Acc:HGNC:12841]	1	0	0	0	0	0	0	0	chr18:721746-812542 (-) // 92.32 // p11.32	0.0225384	0.34447	0.864136	-0.00275434	0.048556	0.23188	-0.0478685	0.0310776	0.334412	-0.025329	0.18752	0.570655	0.046896	0.0961366	0.51924	0.0451163	0.226731	0.479297	0.0225796	0.281098	0.461436	7525	YES1	0	0	0	0	0	0	0	0	0	0	166	163	268	243	178
7529	YWHAB	tyrosine 3-monooxygenase/tryptophan 5-monooxygenase activation protein, beta [Source:HGNC Symbol;Acc:HGNC:12849]	1	0	0	0	0	0	0	0	chr20:43514349-43535145 (+) // 88.87 // q13.12	-0.00592563	0.141967	0.707337	-0.00931649	0.327774	0.5996	-0.0189502	0.221647	0.66957	-0.0248775	0.250429	0.635594	-0.0230491	0.0976518	0.522879	0.00963287	0.576887	0.769238	0.0155596	0.168336	0.333979	7529	YWHAB	0	0	0	0	0	0	0	0	1	0	166	163	268	243	178
7535	ZAP70	zeta-chain (TCR) associated protein kinase 70kDa [Source:HGNC Symbol;Acc:HGNC:12858]	0	0	0	0	1	0	0	0	chr2:98350868-98355961 (+) // 100.0 // q11.2	0.0675835	0.147577	0.713133	-0.155017	6.93876e-06	0.00557907	-0.116305	0.00703592	0.194396	-0.0487196	0.175519	0.555964	0.068155	0.11646	0.558206	-0.0387148	0.0132528	0.121717	-0.106298	0.000115536	0.00335367	7535	ZAP70	0	0	0	0	0	0	0	0	0	0	166	163	268	243	178
7706	TRIM25	tripartite motif containing 25 [Source:HGNC Symbol;Acc:HGNC:12932]	1	0	0	0	0	0	0	0	chr17:54968635-54991388 (-) // 99.52 // q22	-0.123193	0.0232862	0.376803	-0.00902993	0.379573	0.644701	0.0624064	0.194862	0.641862	-0.0607854	0.254894	0.639839	-0.156608	0.00246107	0.062416	-0.0714344	0.0437114	0.208435	0.0517588	0.0564974	0.169241	7706	TRIM25	1	0	0	0	0	0	0	0	0	0	118	163	268	243	178
7867	MAPKAPK3	mitogen-activated protein kinase-activated protein kinase 3 [Source:HGNC Symbol;Acc:HGNC:6888]	1	1	1	0	0	0	0	0	chr3:50654974-50685597 (+) // 99.46 // p21.2	-0.125423	0.00456313	0.174418	0.0957333	0.0426402	0.217252	0.0420937	0.0958936	0.510745	-0.0833271	0.0763464	0.395512	-0.279742	2.51373e-07	4.44784e-05	0.0536366	0.0835684	0.289844	0.179064	0.000962518	0.013255	7867	MAPKAPK3	3	15	8	14	20	0	0	0	0	0	85	29	120	93	22
8074	FGF23	fibroblast growth factor 23 [Source:HGNC Symbol;Acc:HGNC:3680]	1	0	0	0	0	0	0	0	chr12:4478798-4488894 (-) // 98.01 // p13.32	0.0526941	0.024206	0.024206	0.0692622	0.024206	0.024206	-0.0340436	0.024206	0.024206	0.0186484	0.024206	0.024206	0.0245325	0.024206	0.024206	0.103316	0.024206	0.024206	0.0506062	0.024206	0.024206	8074	FGF23	0	0	2	14	0	0	0	0	0	0	166	163	170	93	178
8398	PLA2G6	phospholipase A2, group VI (cytosolic, calcium-independent) [Source:HGNC Symbol;Acc:HGNC:9039]	1	0	0	0	0	0	0	0	chr22:38507502-38577763 (-) // 99.2 // q13.1	-0.00535251	0.633496	0.951054	0.0530918	0.113985	0.355867	0.0226549	0.295691	0.727892	0.0173023	0.538446	0.832103	0.0359476	0.202719	0.684178	0.0304325	0.353426	0.600728	0.035786	0.227115	0.40299	8398	PLA2G6	0	0	0	0	0	0	0	0	0	0	166	163	268	243	178
8517	IKBKG	inhibitor of kappa light polypeptide gene enhancer in B-cells, kinase gamma [Source:HGNC Symbol;Acc:HGNC:5961]	1	1	1	0	0	0	0	0	chrX:153776134-153793260 (+) // 91.99 // q28	-0.0120771	0.664473	0.959085	0.0482707	0.0773728	0.293154	0.0155496	0.314902	0.741007	0.00347315	0.425105	0.767817	-0.0257275	0.226351	0.706915	0.0327184	0.148738	0.387028	0.0447972	0.039482	0.135903	8517	IKBKG	0	0	0	0	0	0	0	0	0	0	166	163	268	243	178
8519	IFITM1	interferon induced transmembrane protein 1 [Source:HGNC Symbol;Acc:HGNC:5412]	1	0	0	0	0	0	0	0	chr11:314260-315271 (+) // 94.68 // p15.5	0.0453731	7.88526e-05	7.88526e-05	-0.0175645	7.88526e-05	7.88526e-05	0.0331728	7.88526e-05	7.88526e-05	0.0785415	7.88526e-05	7.88526e-05	0.192333	7.88526e-05	7.88526e-05	-0.050737	7.88526e-05	7.88526e-05	-0.0961072	7.88526e-05	7.88526e-05	8519	IFITM1	2	2	26	19	2	0	0	0	0	0	94	92	39	74	105
8542	APOL1	apolipoprotein L, 1 [Source:HGNC Symbol;Acc:HGNC:618]	1	0	0	0	0	0	0	0	chr22:36649111-36663567 (+) // 69.14 // q12.3	0.0507037	3.78665e-06	3.78665e-06	0.00897445	3.78665e-06	3.78665e-06	-0.0512945	3.78665e-06	3.78665e-06	-0.00059307	3.78665e-06	3.78665e-06	0.180122	3.78665e-06	3.78665e-06	0.0602688	3.78665e-06	3.78665e-06	0.00957649	3.78665e-06	3.78665e-06	8542	APOL1	0	0	4	0	0	0	0	0	0	0	166	163	140	243	178
8547	FCN3	ficolin (collagen/fibrinogen domain containing) 3 [Source:HGNC Symbol;Acc:HGNC:3625]	1	0	0	0	0	0	0	0	chr1:27695602-27701313 (-) // 65.28 // p36.11	-0.0168156	0.0291092	0.0291092	0.0901895	0.0291092	0.0291092	0.0146409	0.0291092	0.0291092	-0.00217434	0.0291092	0.0291092	0.0400788	0.0291092	0.0291092	0.0755463	0.0291092	0.0291092	0.0923563	0.0291092	0.0291092	8547	FCN3	0	0	0	0	0	0	0	0	0	0	166	163	268	243	178
8554	PIAS1	protein inhibitor of activated STAT, 1 [Source:HGNC Symbol;Acc:HGNC:2752]	1	1	0	0	0	0	0	0	chr15:68346571-68484475 (+) // 97.58 // q23	0.0256893	0.0336852	0.435709	-0.000303777	0.169581	0.431852	0.0447252	0.0292284	0.327415	0.0704104	0.0167174	0.199743	-0.0196991	0.0982527	0.52404	-0.0450267	0.0854164	0.29295	-0.070715	0.00587179	0.0413232	8554	PIAS1	0	0	0	0	0	0	0	0	0	0	166	163	268	243	178
8638	OASL	2'-5'-oligoadenylate synthetase-like [Source:HGNC Symbol;Acc:HGNC:8090]	1	0	0	0	0	0	0	0	chr12:121458094-121476780 (-) // 92.09 // q24.31	-0.0479161	0.47449	0.911106	0.0441026	0.270752	0.546168	-0.0249509	0.513986	0.854456	-0.072867	0.138448	0.509539	0.014198	0.510968	0.883314	0.0690553	0.10597	0.325757	0.116965	0.0118853	0.0644544	8638	OASL	3	2	23	30	0	0	0	0	0	0	85	92	49	32	178
8651	SOCS1	suppressor of cytokine signaling 1 [Source:HGNC Symbol;Acc:HGNC:19383]	1	1	0	0	0	0	0	0	chr16:11348273-11350039 (-) // 86.5 // p13.13	0.019529	0.0360625	0.449549	0.0424723	0.124742	0.371858	-0.055335	0.0363539	0.353423	-0.0358092	0.056392	0.347406	0.186156	5.36636e-08	1.25925e-05	0.0978053	0.00698673	0.0914516	0.0782853	0.00740335	0.0478914	8651	SOCS1	0	0	0	5	0	0	0	0	0	0	166	163	268	140	178
8660	IRS2	insulin receptor substrate 2 [Source:HGNC Symbol;Acc:HGNC:6126]	1	0	0	0	0	0	0	0	chr13:110406183-110438915 (-) // 87.73 // q34	-0.0465792	0.135347	0.697793	0.0135158	0.172316	0.435028	-0.0283064	0.0292148	0.327415	-0.0748861	0.0048244	0.104786	-0.0312342	0.37867	0.823169	0.0418213	0.183283	0.429625	0.0883994	0.0245551	0.101449	8660	IRS2	0	0	0	0	0	0	0	0	0	0	166	163	268	243	178
8685	MARCO	macrophage receptor with collagenous structure [Source:HGNC Symbol;Acc:HGNC:6895]	1	1	1	0	0	0	0	0	chr2:119699876-119752231 (+) // 99.18 // q14.2	-0.169581	1.19333e-05	1.19333e-05	0.0967071	1.19333e-05	1.19333e-05	0.0352298	1.19333e-05	1.19333e-05	-0.134357	1.19333e-05	1.19333e-05	-0.0878821	1.19333e-05	1.19333e-05	0.0614721	1.19333e-05	1.19333e-05	0.231064	1.19333e-05	1.19333e-05	8685	MARCO	0	0	0	0	0	0	0	0	0	0	166	163	268	243	178
8737	RIPK1	receptor (TNFRSF)-interacting serine-threonine kinase 1 [Source:HGNC Symbol;Acc:HGNC:10019]	1	1	1	0	0	0	0	0	chr6:3077057-3114174 (+) // 94.76 // p25.2	0.0458069	0.0533645	0.520368	-0.0508147	0.16983	0.432183	-0.0332341	0.255875	0.698101	0.0125736	0.351665	0.718347	-0.0536827	0.0366037	0.331397	-0.0175814	0.39615	0.637044	-0.0633874	0.0249583	0.102475	8737	RIPK1	0	0	0	0	0	0	0	0	0	0	166	163	268	243	178
8741	TNFSF13	tumor necrosis factor (ligand) superfamily, member 13 [Source:HGNC Symbol;Acc:HGNC:11928]	0	0	0	0	1	1	0	0	chr17:7462103-7464917 (+) // 98.88 // p13.1	0.0164732	0.582084	0.937575	-0.0320207	0.0053262	0.0769446	0.0465891	0.0770725	0.470989	0.0630629	0.0356595	0.282768	5.02055e-05	0.767223	0.959565	-0.078612	3.23595e-05	0.00980776	-0.0950829	2.75755e-06	0.000310864	8741	TNFSF13	0	0	0	0	0	0	0	0	0	1	166	163	268	243	178
8767	RIPK2	receptor-interacting serine-threonine kinase 2 [Source:HGNC Symbol;Acc:HGNC:10020]	1	1	1	0	1	1	1	0	chr8:90770064-90803290 (+) // 98.32 // q21.3	-0.0425728	0.456373	0.904654	0.0611461	0.187375	0.454493	0.0177347	0.446328	0.823059	-0.0248408	0.34863	0.716512	0.387699	1.4483e-15	2.63952e-12	0.0434175	0.164546	0.406789	0.0859908	0.0281295	0.110131	8767	RIPK2	1	0	1	0	1	0	1	0	0	0	118	163	196	243	129
8772	FADD	Fas (TNFRSF6)-associated via death domain [Source:HGNC Symbol;Acc:HGNC:3573]	1	1	1	0	1	1	1	0	chr11:70049442-70053461 (+) // 87.82 // q13.3	-0.00117483	0.0323197	0.0323197	-0.0556558	0.0323197	0.0323197	-0.037334	0.0323197	0.0323197	-0.0385085	0.0323197	0.0323197	-0.072011	0.0323197	0.0323197	-0.0183212	0.0323197	0.0323197	-0.0171469	0.0323197	0.0323197	8772	FADD	0	1	0	0	0	0	0	1	0	0	166	117	268	243	178
8792	TNFRSF11A	tumor necrosis factor receptor superfamily, member 11a, NFKB activator [Source:HGNC Symbol;Acc:HGNC:11908]	0	0	0	0	1	0	0	0	chr18:59992547-60053502 (+) // 88.9 // q21.33	0.00662241	0.776149	0.977059	0.00072222	0.617629	0.812025	-0.0125173	0.626386	0.899316	-0.00589421	0.558492	0.842219	-0.173283	2.33185e-08	6.21922e-06	0.0132369	0.356478	0.603271	0.00662234	0.289015	0.470169	8792	TNFRSF11A	0	0	0	0	0	0	0	0	0	0	166	163	268	243	178
8809	IL18R1	interleukin 18 receptor 1 [Source:HGNC Symbol;Acc:HGNC:5988]	0	0	0	0	1	0	0	0	chr2:102979096-103015218 (+) // 93.13 // q12.1	-0.0524939	0.531145	0.531145	0.00772655	0.531145	0.531145	0.0369745	0.531145	0.531145	-0.0155171	0.531145	0.531145	0.0226164	0.531145	0.531145	-0.0292435	0.531145	0.531145	0.0232554	0.531145	0.531145	8809	IL18R1	0	0	0	0	0	4	0	1	0	0	166	163	268	243	178
8817	FGF18	fibroblast growth factor 18 [Source:HGNC Symbol;Acc:HGNC:3674]	1	0	0	0	0	0	0	0	chr5:170846666-170884192 (-) // 94.89 // q35.1	0.0448062	0.0134838	0.294097	0.00124251	0.0140507	0.124071	0.0525486	0.0176983	0.271432	0.0973494	0.000364246	0.024055	0.0508079	0.00627618	0.118476	-0.0513058	8.92038e-06	0.00634057	-0.0961105	4.56176e-05	0.00182187	8817	FGF18	0	0	0	0	0	0	0	0	0	0	166	163	268	243	178
8822	FGF17	fibroblast growth factor 17 [Source:HGNC Symbol;Acc:HGNC:3673]	1	0	0	0	0	0	0	0	chr8:21900427-21905760 (+) // 100.0 // p21.3	0.0032856	0.0361622	0.0361622	0.0838601	0.0361622	0.0361622	-0.00356786	0.0361622	0.0361622	-0.000278467	0.0361622	0.0361622	0.0173091	0.0361622	0.0361622	0.0874357	0.0361622	0.0361622	0.0841459	0.0361622	0.0361622	8822	FGF17	0	0	0	1	0	0	0	0	0	0	166	163	268	202	178
8876	VNN1	vanin 1 [Source:HGNC Symbol;Acc:HGNC:12705]	1	0	0	0	0	0	0	0	chr6:133003415-133008517 (-) // 45.41 // q23.2	0.0043447	0.0187056	0.345516	0.0393873	0.1265	0.374162	-0.029569	0.0273854	0.319918	-0.025227	0.258005	0.642867	0.0581871	0.0775797	0.476004	0.0689516	0.0279944	0.168884	0.0646093	0.00975614	0.0570438	8876	VNN1	0	0	0	0	0	0	0	0	0	0	166	163	268	243	178
8887	TAX1BP1	Tax1 (human T-cell leukemia virus type I) binding protein 1 [Source:HGNC Symbol;Acc:HGNC:11575]	1	0	0	0	0	0	0	0	chr7:27779812-27868483 (+) // 99.66 // p15.2	-0.0507207	0.0525287	0.517486	-0.0179675	0.283767	0.559263	0.0613443	0.0456949	0.388609	0.0106265	0.0813703	0.407001	-0.00337227	0.131093	0.584977	-0.0793148	0.00929066	0.103583	-0.0285956	0.00812397	0.0508038	8887	TAX1BP1	0	0	0	0	0	0	0	0	0	0	166	163	268	243	178
8915	BCL10	B-cell CLL/lymphoma 10 [Source:HGNC Symbol;Acc:HGNC:989]	1	1	1	0	1	0	0	0	chr1:85740069-85742280 (-) // 85.59 // p22.3	-0.026186	0.153052	0.720921	0.0784398	0.0139016	0.123327	0.0595208	0.00346304	0.149157	0.0333329	0.102536	0.448852	0.0344886	0.00639776	0.119712	0.0189211	0.0750842	0.274379	0.0451076	0.0307561	0.116494	8915	BCL10	0	0	1	0	0	0	0	0	0	0	166	163	196	243	178
8942	KYNU	kynureninase [Source:HGNC Symbol;Acc:HGNC:6469]	1	0	0	0	0	0	0	0	chr2:143635223-143799874 (+) // 96.88 // q22.2	-0.234747	0.00196187	0.111618	0.167911	0.00836542	0.0959643	0.242511	0.00278783	0.137073	0.00776708	0.0576814	0.35057	0.0986297	0.164399	0.637845	-0.0746036	0.0612531	0.247548	0.160146	0.00383333	0.0316215	8942	KYNU	13	12	27	23	9	0	0	0	0	0	27	38	36	58	62
8976	WASL	Wiskott-Aldrich syndrome-like [Source:HGNC Symbol;Acc:HGNC:12735]	1	0	0	0	0	0	0	0	chr7:123324216-123389116 (-) // 93.68 // q31.32	0.0672282	0.00237662	0.122798	0.0214054	0.0275016	0.174255	0.0136723	0.483504	0.840568	0.0809007	3.41115e-05	0.00534398	-0.0102286	0.364329	0.813714	0.00773387	0.0186674	0.141587	-0.0594934	2.52347e-05	0.0012586	8976	WASL	0	0	0	0	0	0	0	0	0	0	166	163	268	243	178
8993	PGLYRP1	peptidoglycan recognition protein 1 [Source:HGNC Symbol;Acc:HGNC:8904]	1	0	0	0	0	0	0	0	chr19:46522440-46526323 (-) // 99.71 // q13.32	0.013255	0.398405	0.398405	0.0356521	0.398405	0.398405	0.0106366	0.398405	0.398405	0.023894	0.398405	0.398405	0.00338636	0.398405	0.398405	0.0250146	0.398405	0.398405	0.0117532	0.398405	0.398405	8993	PGLYRP1	0	0	1	0	0	0	0	0	0	0	166	163	196	243	178
9021	SOCS3	suppressor of cytokine signaling 3 [Source:HGNC Symbol;Acc:HGNC:19391]	1	1	0	0	0	0	0	0	chr17:76353006-76355282 (-) // 96.97 // q25.3	-0.0504287	0.0270558	0.400446	0.0917587	0.0237584	0.161782	-0.0450372	0.277441	0.716673	-0.0954667	0.00433095	0.0986644	0.275203	7.506e-11	4.2749e-08	0.136798	0.00225365	0.0560298	0.187224	0.000107307	0.0032148	9021	SOCS3	1	0	0	2	0	0	0	0	0	0	118	163	268	178	178
9025	RNF8	ring finger protein 8, E3 ubiquitin protein ligase [Source:HGNC Symbol;Acc:HGNC:10071]	0	0	0	0	1	0	0	0	chr6:37321733-37362716 (+) // 83.58 // p21.2	-0.0138323	0.731872	0.970636	-0.0534877	0.126521	0.374162	-0.041628	0.131523	0.564233	-0.0554606	0.0413581	0.30142	-0.00400279	0.207288	0.688872	-0.0118576	0.477416	0.699684	0.00197429	0.51316	0.674173	9025	RNF8	0	0	0	0	0	0	0	0	0	0	166	163	268	243	178
9051	PSTPIP1	proline-serine-threonine phosphatase interacting protein 1 [Source:HGNC Symbol;Acc:HGNC:9580]	1	0	0	0	0	0	0	0	chr15:77287914-77329672 (+) // 97.61 // q24.3	0.000245237	0.0886602	0.0886602	-0.0431389	0.0886602	0.0886602	-0.0317455	0.0886602	0.0886602	-0.0314963	0.0886602	0.0886602	0.0677213	0.0886602	0.0886602	-0.0113946	0.0886602	0.0886602	-0.0116432	0.0886602	0.0886602	9051	PSTPIP1	0	0	2	0	0	0	0	0	0	0	166	163	170	243	178
9093	DNAJA3	DnaJ (Hsp40) homolog, subfamily A, member 3 [Source:HGNC Symbol;Acc:HGNC:11808]	1	1	0	0	0	0	0	0	chr16:4475868-4506776 (+) // 94.19 // p13.3	-0.0285304	0.103693	0.648264	-0.0901912	2.14332e-05	0.0078354	0.00493645	0.654294	0.90859	-0.0235952	0.179641	0.560831	0.0279854	0.102479	0.533115	-0.0951264	2.67434e-05	0.0094335	-0.0665968	0.00409567	0.0330233	9093	DNAJA3	0	0	0	0	0	0	0	0	0	0	166	163	268	243	178
9140	ATG12	autophagy related 12 [Source:HGNC Symbol;Acc:HGNC:588]	1	0	0	0	0	0	0	0	chr17:71063980-71064445 (-) // 94.71 // q25.1 /// chr5:115167469-115177268 (-) // 100.0 // q22.3	0.0389705	0.162956	0.732689	-0.0620308	0.0363346	0.200727	-0.0168951	0.139713	0.574737	0.0220702	0.0540064	0.340553	-0.0884023	0.0218703	0.251157	-0.0451364	0.0634056	0.251395	-0.0841022	0.00489293	0.036836	9140	ATG12	4	4	13	20	5	0	0	0	0	0	69	66	95	69	81
9156	EXO1	exonuclease 1 [Source:HGNC Symbol;Acc:HGNC:3511]	0	0	0	0	1	0	0	0	chr1:242012135-242053047 (+) // 98.94 // q43	-0.057231	0.0729231	0.0729231	0.0301665	0.0729231	0.0729231	0.00340075	0.0729231	0.0729231	-0.0538336	0.0729231	0.0729231	0.0203137	0.0729231	0.0729231	0.0267576	0.0729231	0.0729231	0.0839962	0.0729231	0.0729231	9156	EXO1	0	0	0	0	0	0	0	3	0	0	166	163	268	243	178
9173	IL1RL1	interleukin 1 receptor-like 1 [Source:HGNC Symbol;Acc:HGNC:5998]	0	0	0	0	1	1	0	1	chr2:102954678-102960216 (+) // 99.85 // q12.1	0.0124997	0.10667	0.653876	0.0384986	0.132294	0.382392	-0.0235484	0.21412	0.661937	-0.0110498	0.396424	0.749386	0.036	0.135914	0.594014	0.0620449	0.0109064	0.111391	0.049544	0.138088	0.294875	9173	IL1RL1	0	0	0	0	0	0	0	0	0	0	166	163	268	243	178
9208	LRRFIP1	leucine rich repeat (in FLII) interacting protein 1 [Source:HGNC Symbol;Acc:HGNC:6702]	1	0	0	0	0	0	0	0	chr2:238600791-238674078 (+) // 85.89 // q37.3	0.00759205	0.435856	0.898258	-0.122092	0.000606277	0.0268624	-0.0181618	0.0208222	0.288688	-0.010569	0.0680024	0.376708	-0.0890312	0.00501974	0.101986	-0.103931	0.00127417	0.0440505	-0.111523	0.000857904	0.0123958	9208	LRRFIP1	3	4	13	26	1	0	0	0	0	0	85	66	95	48	129
9245	GCNT3	glucosaminyl (N-acetyl) transferase 3, mucin type [Source:HGNC Symbol;Acc:HGNC:4205]	0	0	0	0	1	0	0	0	chr15:59908787-59912202 (+) // 99.2 // q22.2	0.0385907	0.042624	0.042624	0.0470218	0.042624	0.042624	-0.0208205	0.042624	0.042624	0.0177652	0.042624	0.042624	0.0863354	0.042624	0.042624	0.0678314	0.042624	0.042624	0.0292479	0.042624	0.042624	9245	GCNT3	0	0	0	0	0	0	0	0	0	0	166	163	268	243	178
9246	UBE2L6	ubiquitin-conjugating enzyme E2L 6 [Source:HGNC Symbol;Acc:HGNC:12490]	1	0	0	0	0	0	0	0	chr11:57319136-57335131 (-) // 98.28 // q12.1	0.0645242	0.000818134	0.000818134	-0.0156192	0.000818134	0.000818134	-0.128857	0.000818134	0.000818134	-0.0643321	0.000818134	0.000818134	0.153792	0.000818134	0.000818134	0.113234	0.000818134	0.000818134	0.0487105	0.000818134	0.000818134	9246	UBE2L6	8	0	34	28	0	0	0	0	0	0	44	163	16	37	178
9252	RPS6KA5	ribosomal protein S6 kinase, 90kDa, polypeptide 5 [Source:HGNC Symbol;Acc:HGNC:10434]	1	1	1	0	0	0	0	0	chr14:91360318-91526950 (-) // 95.46 // q32.11	0.0437948	0.146346	0.711249	-0.0690254	0.010749	0.107934	0.00400053	0.343714	0.762561	0.0478026	0.0649139	0.36937	0.0320217	0.17835	0.65652	-0.0730282	0.00426872	0.0735789	-0.116824	9.89313e-05	0.00305546	9252	RPS6KA5	0	0	0	0	0	0	0	0	0	0	166	163	268	243	178
9261	MAPKAPK2	mitogen-activated protein kinase-activated protein kinase 2 [Source:HGNC Symbol;Acc:HGNC:6887]	1	1	1	0	0	0	0	0	chr1:206858288-206907628 (+) // 83.91 // q32.1	0.0527667	0.00577493	0.198957	0.0352271	0.0753043	0.288992	0.0283143	0.0303217	0.331164	0.081084	0.00157181	0.0569885	-0.0365482	0.210373	0.691562	0.00691474	0.0568575	0.237968	-0.0458549	0.00302187	0.0272013	9261	MAPKAPK2	0	0	0	0	0	0	0	0	0	0	166	163	268	243	178
9365	KL	klotho [Source:HGNC Symbol;Acc:HGNC:6344]	1	0	0	0	0	0	0	0	chr13:33590570-33640279 (+) // 93.28 // q13.1	-0.0668852	0.0401491	0.0401491	0.0121396	0.0401491	0.0401491	0.0238515	0.0401491	0.0401491	-0.0430379	0.0401491	0.0401491	-0.0362388	0.0401491	0.0401491	-0.0117072	0.0401491	0.0401491	0.0551818	0.0401491	0.0401491	9365	KL	0	0	0	0	0	0	0	0	0	0	166	163	268	243	178
9402	GRAP2	GRB2-related adaptor protein 2 [Source:HGNC Symbol;Acc:HGNC:4563]	1	0	0	0	0	0	0	0	chr22:40297163-40367145 (+) // 90.44 // q13.1	0.0932492	0.00859221	0.00859221	-0.0670514	0.00859221	0.00859221	-0.106045	0.00859221	0.00859221	-0.0127941	0.00859221	0.00859221	0.0694272	0.00859221	0.00859221	0.038998	0.00859221	0.00859221	-0.0542575	0.00859221	0.00859221	9402	GRAP2	0	0	0	0	0	0	0	0	0	0	166	163	268	243	178
9436	NCR2	natural cytotoxicity triggering receptor 2 [Source:HGNC Symbol;Acc:HGNC:6732]	1	0	0	0	0	0	0	0	chr6:41303526-41318625 (+) // 86.82 // p21.1	0.00515069	0.699806	0.965445	0.0681734	0.0936901	0.32284	-0.00186343	0.274278	0.713853	0.0032895	0.171587	0.551505	0.0150676	0.508872	0.882743	0.0700388	0.0260702	0.163951	0.0648847	0.0285572	0.111177	9436	NCR2	0	0	0	0	0	0	0	0	0	0	166	163	268	243	178
9437	NCR1	natural cytotoxicity triggering receptor 1 [Source:HGNC Symbol;Acc:HGNC:6731]	1	1	0	0	0	0	0	0	chr19:55417507-55427385 (+) // 93.53 // q13.42	0.00790309	0.717574	0.967706	0.0990568	0.000201053	0.0170819	-0.0350114	0.229451	0.676271	-0.027104	0.316542	0.693029	0.0343345	0.0226799	0.256257	0.134066	0.00194473	0.0530498	0.126163	0.000278046	0.0060326	9437	NCR1	1	0	0	0	0	0	0	0	0	0	118	163	268	243	178
9447	AIM2	absent in melanoma 2 [Source:HGNC Symbol;Acc:HGNC:357]	1	1	1	0	0	0	0	0	chr1:159032274-159046647 (-) // 94.68 // q23.1	0.178823	1.64469e-05	1.64469e-05	-0.0355053	1.64469e-05	1.64469e-05	-0.06924	1.64469e-05	1.64469e-05	0.109588	1.64469e-05	1.64469e-05	0.206906	1.64469e-05	1.64469e-05	0.0337366	1.64469e-05	1.64469e-05	-0.14509	1.64469e-05	1.64469e-05	9447	AIM2	0	0	0	0	0	0	0	0	0	0	166	163	268	243	178
9450	LY86	lymphocyte antigen 86 [Source:HGNC Symbol;Acc:HGNC:16837]	1	0	0	0	0	0	0	0	chr6:6588961-6655214 (+) // 97.92 // p25.1	-0.0436667	0.0137394	0.0137394	-0.0909428	0.0137394	0.0137394	-0.03815	0.0137394	0.0137394	-0.0818168	0.0137394	0.0137394	-0.00778265	0.0137394	0.0137394	-0.0527932	0.0137394	0.0137394	-0.00912644	0.0137394	0.0137394	9450	LY86	0	0	0	0	0	0	0	0	0	0	166	163	268	243	178
9466	IL27RA	interleukin 27 receptor, alpha [Source:HGNC Symbol;Acc:HGNC:17290]	0	0	0	0	1	1	1	0	chr19:14142551-14163716 (+) // 84.64 // p13.12	0.0109122	0.310119	0.850052	-0.00234415	0.0615745	0.260976	0.0143776	0.69134	0.921428	0.025294	0.162521	0.541225	0.0434213	0.243082	0.722352	-0.016722	0.0594934	0.244131	-0.0276367	0.00155044	0.0179827	9466	IL27RA	0	0	0	0	0	0	0	0	0	0	166	163	268	243	178
9474	ATG5	autophagy related 5 [Source:HGNC Symbol;Acc:HGNC:589]	1	0	0	0	0	0	0	0	chr6:106632284-106773668 (-) // 98.26 // q21	0.00674071	0.620712	0.948523	-0.00431812	0.491008	0.730103	0.0215866	0.131671	0.56433	0.0283255	0.027244	0.250001	0.0390388	0.0612442	0.428145	-0.0259027	0.0837945	0.290238	-0.0326435	0.113429	0.261634	9474	ATG5	4	1	11	6	23	0	0	0	0	0	69	117	103	132	11
9533	POLR1C	polymerase (RNA) I polypeptide C, 30kDa [Source:HGNC Symbol;Acc:HGNC:20194]	1	0	0	0	0	0	0	0	chr6:43484826-43488788 (+) // 85.58 // p21.1	0.00705991	0.674836	0.961689	-0.0344377	0.196284	0.465065	-0.00431183	0.622603	0.897448	0.00274983	0.486107	0.804002	0.124162	2.66221e-05	0.00193045	-0.0301252	0.178439	0.423692	-0.0371855	0.0528266	0.162611	9533	POLR1C	0	0	0	0	0	0	0	0	0	0	166	163	268	243	178
9542	NRG2	neuregulin 2 [Source:HGNC Symbol;Acc:HGNC:7998]	1	0	0	0	0	0	0	0	chr5:139227259-139422879 (-) // 86.43 // q31.2	0.00934346	0.295331	0.842668	0.0503427	0.115859	0.358837	0.0170153	0.0834171	0.483953	0.0263597	0.2197	0.606292	0.0366252	0.12112	0.567168	0.0333292	0.0167222	0.13476	0.0239884	0.0865119	0.221019	9542	NRG2	0	0	0	0	0	0	0	0	0	0	166	163	268	243	178
9582	APOBEC3B	apolipoprotein B mRNA editing enzyme, catalytic polypeptide-like 3B [Source:HGNC Symbol;Acc:HGNC:17352]	1	0	0	0	0	0	0	0	chr22:39382345-39388783 (+) // 96.13 // q13.1	0.00755434	0.437888	0.437888	0.0166532	0.437888	0.437888	0.0436525	0.437888	0.437888	0.051205	0.437888	0.437888	0.037579	0.437888	0.437888	-0.0270016	0.437888	0.437888	-0.0345489	0.437888	0.437888	9582	APOBEC3B	0	9	12	4	0	0	0	0	0	0	166	48	98	147	178
9636	ISG15	ISG15 ubiquitin-like modifier [Source:HGNC Symbol;Acc:HGNC:4053]	1	0	0	0	0	0	0	0	chr1:948878-949919 (+) // 99.37 // p36.33	-0.0297059	0.166514	0.166514	0.0148409	0.166514	0.166514	-0.0633685	0.166514	0.166514	-0.093074	0.166514	0.166514	0.130193	0.166514	0.166514	0.0781999	0.166514	0.166514	0.107915	0.166514	0.166514	9636	ISG15	18	20	33	34	0	0	0	0	0	0	9	13	23	6	178
9641	IKBKE	inhibitor of kappa light polypeptide gene enhancer in B-cells, kinase epsilon [Source:HGNC Symbol;Acc:HGNC:14552]	1	1	1	0	0	0	0	0	chr1:206643837-206670222 (+) // 99.88 // q32.1	0.0260234	0.204902	0.780536	-0.102739	0.000558462	0.0259421	-0.0892594	0.00075496	0.0872566	-0.0632354	0.0206917	0.219534	0.000595358	0.101691	0.531441	-0.0134725	0.174522	0.41884	-0.0395022	0.266756	0.446491	9641	IKBKE	0	0	0	2	0	0	0	0	7	3	166	163	268	178	178
9655	SOCS5	suppressor of cytokine signaling 5 [Source:HGNC Symbol;Acc:HGNC:16852]	0	0	0	0	1	1	0	0	chr2:46926348-46989442 (+) // 98.2 // p21	0.0542617	0.299198	0.844315	-0.0923401	0.0348242	0.196818	0.0745382	0.0537374	0.411761	0.128799	0.00111084	0.0466771	-0.0299487	0.174671	0.65146	-0.166878	0.000710973	0.0348498	-0.221138	1.79945e-05	0.00102059	9655	SOCS5	0	0	0	0	0	5	0	2	0	0	166	163	268	243	178
9755	TBKBP1	TBK1 binding protein 1 [Source:HGNC Symbol;Acc:HGNC:30140]	1	0	0	0	0	0	0	0	chr17:45772629-45789416 (+) // 93.23 // q21.32	0.00314165	0.113534	0.113534	0.0656826	0.113534	0.113534	0.0363556	0.113534	0.113534	0.0395034	0.113534	0.113534	0.0438624	0.113534	0.113534	0.0293327	0.113534	0.113534	0.026191	0.113534	0.113534	9755	TBKBP1	0	0	1	0	0	0	0	0	0	0	166	163	196	243	178
9844	ELMO1	engulfment and cell motility 1 [Source:HGNC Symbol;Acc:HGNC:16286]	1	0	0	0	0	0	0	0	chr7:36893966-37025697 (-) // 98.81 // p14.2	0.12651	0.00296591	0.00296591	0.0219629	0.00296591	0.00296591	0.0122397	0.00296591	0.00296591	0.138749	0.00296591	0.00296591	0.115925	0.00296591	0.00296591	0.00973413	0.00296591	0.00296591	-0.11678	0.00296591	0.00296591	9844	ELMO1	0	0	0	0	1	0	0	0	0	0	166	163	268	243	129
9846	GAB2	GRB2-associated binding protein 2 [Source:HGNC Symbol;Acc:HGNC:14458]	1	0	0	0	0	0	0	0	chr11:77926342-78052926 (-) // 93.75 // q14.1	-0.0634921	0.0207936	0.0207936	0.0579839	0.0207936	0.0207936	0.0460859	0.0207936	0.0207936	-0.0174098	0.0207936	0.0207936	0.0229288	0.0207936	0.0207936	0.0118963	0.0207936	0.0207936	0.0753957	0.0207936	0.0207936	9846	GAB2	0	0	0	0	0	0	0	0	0	0	166	163	268	243	178
9965	FGF19	fibroblast growth factor 19 [Source:HGNC Symbol;Acc:HGNC:3675]	1	0	0	0	0	0	0	0	chr11:69513006-69519106 (-) // 93.97 // q13.3	-0.0121727	0.23138	0.23138	0.031621	0.23138	0.23138	-0.00102612	0.23138	0.23138	-0.0131988	0.23138	0.23138	0.0348073	0.23138	0.23138	0.032651	0.23138	0.23138	0.0448277	0.23138	0.23138	9965	FGF19	0	0	0	0	0	0	0	0	0	0	166	163	268	243	178
9984	THOC1	THO complex 1 [Source:HGNC Symbol;Acc:HGNC:19070]	0	0	0	0	1	1	0	0	chr18:214521-268023 (-) // 99.09 // p11.32	-0.00192151	0.0361648	0.0361648	-0.0605297	0.0361648	0.0361648	-0.059068	0.0361648	0.0361648	-0.0609901	0.0361648	0.0361648	0.0307881	0.0361648	0.0361648	-0.00146075	0.0361648	0.0361648	0.000461589	0.0361648	0.0361648	9984	THOC1	0	0	0	0	0	0	0	0	0	0	166	163	268	243	178
10006	ABI1	abl-interactor 1 [Source:HGNC Symbol;Acc:HGNC:11320]	1	0	0	0	0	0	0	0	chr10:27044552-27045476 (-) // 89.61 // p12.1	0.0421093	0.0858019	0.610049	-0.0267943	0.416879	0.674694	0.0192526	0.208396	0.656111	0.061362	0.0164539	0.197939	-0.0130504	0.603209	0.913271	-0.046045	0.0506015	0.224298	-0.0881569	0.00174558	0.0192144	10006	ABI1	0	0	0	0	0	0	0	0	0	0	166	163	268	243	178
10010	TANK	TRAF family member-associated NFKB activator [Source:HGNC Symbol;Acc:HGNC:11562]	1	0	0	0	0	0	0	0	chr2:161993465-162092153 (+) // 99.81 // q24.2	0.0152399	0.157879	0.727889	0.0447356	0.00547485	0.077851	-0.012441	0.0404872	0.370297	0.00280458	0.334496	0.706041	0.0247135	0.0334893	0.317831	0.0571762	0.00991024	0.10662	0.0419341	0.000294883	0.00627831	10010	TANK	1	4	1	2	19	0	0	0	0	0	118	66	196	178	27
10062	NR1H3	nuclear receptor subfamily 1, group H, member 3 [Source:HGNC Symbol;Acc:HGNC:7966]	1	1	1	0	0	0	0	0	chr11:47280732-47290396 (+) // 99.74 // p11.2	-0.00284636	0.142501	0.142501	-0.0480751	0.142501	0.142501	-0.0668761	0.142501	0.142501	-0.0697229	0.142501	0.142501	-0.0523323	0.142501	0.142501	0.0188051	0.142501	0.142501	0.0216503	0.142501	0.142501	10062	NR1H3	0	0	0	0	0	0	0	0	0	0	166	163	268	243	178
10068	IL18BP	interleukin 18 binding protein [Source:HGNC Symbol;Acc:HGNC:5987]	0	0	0	0	1	0	0	0	chr11:71710108-71714799 (+) // 97.33 // q13.4	-0.00777626	0.294068	0.841814	0.0524532	0.0894294	0.315477	0.0764344	0.000970254	0.0947297	0.0686574	0.0132349	0.17714	0.000682822	0.646272	0.927014	-0.0239829	0.00324604	0.065297	-0.0162063	0.0366941	0.129779	10068	IL18BP	0	0	0	0	0	0	0	0	0	0	166	163	268	243	178
10092	ARPC5	actin related protein 2/3 complex, subunit 5, 16kDa [Source:HGNC Symbol;Acc:HGNC:708]	1	0	0	0	0	0	0	0	chr1:183596557-183604850 (-) // 94.86 // q25.3	-0.00745141	0.187809	0.762775	0.0853057	0.0013469	0.0391796	-0.0401221	0.0255604	0.31042	-0.047574	0.277288	0.661723	-0.0809953	0.00349266	0.0797	0.125428	0.0178252	0.138669	0.13288	0.000209129	0.00496057	10092	ARPC5	0	0	0	0	2	0	0	0	0	0	166	163	268	243	105
10093	ARPC4	actin related protein 2/3 complex, subunit 4, 20kDa [Source:HGNC Symbol;Acc:HGNC:707]	1	0	0	0	0	0	0	0	chr3:9839341-9845697 (+) // 98.81 // p25.3	-0.0220914	0.233623	0.803807	0.10405	0.000921476	0.0326017	-0.097179	0.109021	0.534451	-0.11927	0.0639943	0.36676	-0.0298437	0.320554	0.783718	0.201232	0.000305873	0.0238568	0.223321	7.52557e-07	0.000137153	10093	ARPC4	1	8	1	4	16	0	0	0	0	0	118	49	196	147	38
10094	ARPC3	actin related protein 2/3 complex, subunit 3, 21kDa [Source:HGNC Symbol;Acc:HGNC:706]	1	0	0	0	0	0	0	0	chr20:47751016-47751751 (+) // 96.2 // q13.13 /// chr11:93921415-93922163 (-) // 97.69 // q21 /// chr12:110872760-110883551 (-) // 99.05 // q24.11	-0.0592604	0.10081	0.10081	0.015469	0.10081	0.10081	-0.0151001	0.10081	0.10081	-0.0743605	0.10081	0.10081	-0.0674716	0.10081	0.10081	0.0305621	0.10081	0.10081	0.0898235	0.10081	0.10081	10094	ARPC3	0	0	0	0	0	0	0	0	0	0	166	163	268	243	178
10096	ACTR3	ARP3 actin-related protein 3 homolog (yeast) [Source:HGNC Symbol;Acc:HGNC:170]	1	0	0	0	0	0	0	0	chr2:114647529-114715722 (+) // 98.72 // q14.1	0.0320397	0.00678759	0.211997	0.0224352	0.125316	0.372656	0.0707332	0.00125784	0.103254	0.102769	3.38384e-08	5.28034e-05	-0.0470372	0.0104843	0.164013	-0.048295	0.0325093	0.181354	-0.0803324	2.44083e-05	0.00123843	10096	ACTR3	0	0	0	0	0	0	0	0	0	0	166	163	268	243	178
10097	ACTR2	ARP2 actin-related protein 2 homolog (yeast) [Source:HGNC Symbol;Acc:HGNC:169]	1	0	0	0	0	0	0	0	chr2:65455309-65495886 (+) // 97.16 // p14	0.0934723	0.0164951	0.326173	-0.0125838	0.00254996	0.0529393	-0.0266383	0.00923388	0.215376	0.0668381	0.000239631	0.0187169	-0.117237	0.0169448	0.218207	0.0140528	0.0585401	0.241615	-0.0794216	0.0774114	0.206395	10097	ACTR2	0	0	0	0	4	0	0	0	0	0	166	163	268	243	89
10109	ARPC2	actin related protein 2/3 complex, subunit 2, 34kDa [Source:HGNC Symbol;Acc:HGNC:705]	1	0	0	0	0	0	0	0	chr2:219082119-219118831 (+) // 96.66 // q35	-0.055683	0.00735119	0.221691	0.0533012	0.0166811	0.135616	0.0627623	0.000319669	0.063556	0.0070798	0.00526088	0.109493	-0.0524631	0.0194522	0.234579	-0.00945709	0.0544575	0.233031	0.0462236	6.82299e-07	0.000129082	10109	ARPC2	0	0	0	0	0	0	0	0	0	0	166	163	268	243	178
10125	RASGRP1	RAS guanyl releasing protein 1 (calcium and DAG-regulated) [Source:HGNC Symbol;Acc:HGNC:9878]	1	0	0	0	0	0	0	0	chr15:38780305-38856932 (-) // 98.49 // q14	0.0482362	0.0463095	0.0463095	-0.00904514	0.0463095	0.0463095	-0.0489822	0.0463095	0.0463095	-0.000746066	0.0463095	0.0463095	0.0625777	0.0463095	0.0463095	0.0399385	0.0463095	0.0463095	-0.00829912	0.0463095	0.0463095	10125	RASGRP1	0	0	0	0	0	0	0	0	0	0	166	163	268	243	178
10148	EBI3	Epstein-Barr virus induced 3 [Source:HGNC Symbol;Acc:HGNC:3129]	0	0	0	0	1	0	0	0	chr19:4229539-4645740 (+) // 75.11 // p13.3	0.154972	1.20506e-14	1.20506e-14	-0.165177	1.20506e-14	1.20506e-14	-0.0681642	1.20506e-14	1.20506e-14	0.0868109	1.20506e-14	1.20506e-14	0.582729	1.20506e-14	1.20506e-14	-0.0970142	1.20506e-14	1.20506e-14	-0.251987	1.20506e-14	1.20506e-14	10148	EBI3	0	0	0	0	0	1	0	2	0	0	166	163	268	243	178
10163	WASF2	WAS protein family, member 2 [Source:HGNC Symbol;Acc:HGNC:12733]	1	0	0	0	0	0	0	0	chr1:27730733-27816669 (-) // 95.54 // p36.11	0.0679326	0.0029205	0.136361	-0.02645	0.00743089	0.0900651	-0.0701356	0.0704463	0.455817	-0.0022042	0.0394118	0.296063	-0.0210337	0.177324	0.654815	0.0436841	0.0230201	0.155842	-0.0242479	0.411153	0.587047	10163	WASF2	0	0	0	1	0	0	0	0	0	0	166	163	268	202	178
10219	KLRG1	killer cell lectin-like receptor subfamily G, member 1 [Source:HGNC Symbol;Acc:HGNC:6380]	1	0	0	0	0	0	0	0	chr12:9142220-9162212 (+) // 96.63 // p13.31	-0.0659002	0.00626643	0.00626643	-0.0164449	0.00626643	0.00626643	-0.0606305	0.00626643	0.00626643	-0.12653	0.00626643	0.00626643	-0.0139998	0.00626643	0.00626643	0.0441843	0.00626643	0.00626643	0.110083	0.00626643	0.00626643	10219	KLRG1	0	0	0	0	0	0	0	0	0	0	166	163	268	243	178
10241	CALCOCO2	calcium binding and coiled-coil domain 2 [Source:HGNC Symbol;Acc:HGNC:29912]	1	0	0	0	0	0	0	0	chr17:46933164-46933622 (+) // 92.58 // q21.32	0.00361207	0.00665349	0.210895	-0.00278281	0.126595	0.374207	-0.0174913	0.21132	0.658404	-0.0138794	0.00192495	0.0636747	0.0263227	0.173712	0.650508	0.0147053	0.0235494	0.157365	0.0110966	0.0244889	0.101265	10241	CALCOCO2	0	0	0	0	0	0	0	0	0	0	166	163	268	243	178
10318	TNIP1	TNFAIP3 interacting protein 1 [Source:HGNC Symbol;Acc:HGNC:16903]	1	1	1	0	0	0	0	0	chr5:150409510-150466719 (-) // 99.34 // q33.1	0.0350464	0.0140098	0.298864	0.0556454	0.0860698	0.309332	0.1016	0.0246227	0.306586	0.136644	3.20616e-07	0.000244665	0.148973	1.16835e-09	4.8763e-07	-0.0459431	0.17949	0.42496	-0.0809941	3.57813e-05	0.0015777	10318	TNIP1	0	0	0	0	0	0	0	0	0	0	166	163	268	243	178
10321	CRISP3	cysteine-rich secretory protein 3 [Source:HGNC Symbol;Acc:HGNC:16904]	1	0	0	0	0	0	0	0	chr6:49695245-49705112 (-) // 53.85 // p12.3	0.00567305	0.393038	0.393038	-0.0209244	0.393038	0.393038	-0.000424215	0.393038	0.393038	0.00524188	0.393038	0.393038	0.00481057	0.393038	0.393038	-0.0204999	0.393038	0.393038	-0.0261654	0.393038	0.393038	10321	CRISP3	0	0	0	0	0	0	0	0	0	0	166	163	268	243	178
10326	SIRPB1	signal-regulatory protein beta 1 [Source:HGNC Symbol;Acc:HGNC:15928]	1	0	0	0	0	0	0	0	chr20:1544428-1600630 (-) // 53.97 // p13	-0.0390213	0.102248	0.102248	0.0566806	0.102248	0.102248	0.0266443	0.102248	0.102248	-0.0123823	0.102248	0.102248	-0.0481869	0.102248	0.102248	0.0300394	0.102248	0.102248	0.0690697	0.102248	0.102248	10326	SIRPB1	0	0	0	0	0	0	0	0	0	0	166	163	268	243	178
10332	CLEC4M	C-type lectin domain family 4, member M [Source:HGNC Symbol;Acc:HGNC:13523]	1	0	0	0	0	0	0	0	chr19:7828128-7834490 (+) // 91.97 // p13.2	-0.0120857	0.257687	0.820053	0.0457869	0.188987	0.456398	-0.00739662	0.540647	0.866669	-0.0194839	0.372903	0.733584	0.00979098	0.70512	0.944292	0.0531854	0.145332	0.382205	0.0652725	0.0318725	0.119187	10332	CLEC4M	0	0	0	0	0	0	0	0	0	0	166	163	268	243	178
10333	TLR6	toll-like receptor 6 [Source:HGNC Symbol;Acc:HGNC:16711]	1	1	1	0	1	0	0	0	chr4:38828407-38831160 (-) // 94.93 // p14	0.0300409	0.445632	0.901203	0.0130148	0.184826	0.451631	-0.0212161	0.106912	0.530195	0.00881766	0.170869	0.551165	-0.0206175	0.221933	0.702378	0.0342247	0.326096	0.576237	0.00419042	0.815542	0.891345	10333	TLR6	0	0	0	0	0	0	0	0	0	0	166	163	268	243	178
10379	IRF9	interferon regulatory factor 9 [Source:HGNC Symbol;Acc:HGNC:6131]	1	0	0	0	0	0	0	0	chr14:24631349-24635772 (+) // 96.53 // q12	0.00329999	0.0271975	0.0271975	-0.0392748	0.0271975	0.0271975	-0.0966778	0.0271975	0.0271975	-0.0933849	0.0271975	0.0271975	0.122209	0.0271975	0.0271975	0.0574017	0.0271975	0.0271975	0.0541122	0.0271975	0.0271975	10379	IRF9	15	13	22	31	1	0	0	0	0	0	21	35	54	28	129
10383	TUBB4B	tubulin, beta 4B class IVb [Source:HGNC Symbol;Acc:HGNC:20771]	1	0	0	0	0	0	0	0	chr9:140135762-140138159 (+) // 97.59 // q34.3	-0.0469744	0.228068	0.798904	0.0756845	0.0182901	0.141751	0.0774513	0.0421227	0.376194	0.0304748	0.374769	0.735112	-0.0599296	0.0961086	0.51924	-0.00176791	0.470333	0.693811	0.0452048	0.092905	0.231192	10383	TUBB4B	0	1	1	2	0	0	0	0	3	1	166	117	196	178	178
10384	BTN3A3	butyrophilin, subfamily 3, member A3 [Source:HGNC Symbol;Acc:HGNC:1140]	0	0	0	0	1	0	0	0	chr6:26440780-26453639 (+) // 87.23 // p22.2	0.0958146	0.0190466	0.347802	-0.0286685	0.472594	0.716976	-0.036976	0.253687	0.696298	0.0588341	0.145099	0.519532	0.0641606	0.119457	0.56382	0.00830654	0.623118	0.79915	-0.087508	0.036113	0.128542	10384	BTN3A3	0	0	0	0	0	3	1	0	0	0	166	163	268	243	178
10392	NOD1	nucleotide-binding oligomerization domain containing 1 [Source:HGNC Symbol;Acc:HGNC:16390]	1	1	1	0	0	0	0	0	chr7:30464149-30518265 (-) // 99.27 // p14.3	-0.0319266	0.130619	0.691638	-0.054259	0.0986877	0.331679	-0.0355394	0.345406	0.763897	-0.0674654	0.00649332	0.123101	0.0173031	0.49721	0.877655	-0.0187201	0.592444	0.779353	0.0132054	0.27554	0.455678	10392	NOD1	0	0	0	0	0	0	0	0	0	0	166	163	268	243	178
10410	IFITM3	interferon induced transmembrane protein 3 [Source:HGNC Symbol;Acc:HGNC:5414]	1	0	0	0	0	0	0	0	chr11:319676-320900 (-) // 94.89 // p15.5	0.0271399	0.000765574	0.000765574	-0.00526099	0.000765574	0.000765574	-0.0511943	0.000765574	0.000765574	-0.0240515	0.000765574	0.000765574	0.14372	0.000765574	0.000765574	0.0459322	0.000765574	0.000765574	0.0187908	0.000765574	0.000765574	10410	IFITM3	2	2	27	13	2	0	0	0	0	0	94	92	36	100	105
10451	VAV3	vav 3 guanine nucleotide exchange factor [Source:HGNC Symbol;Acc:HGNC:12659]	1	0	0	0	0	0	0	0	chr1:108114189-108507538 (-) // 99.86 // p13.3	-0.155191	0.00715679	0.219092	0.0996675	0.0362736	0.200468	0.109229	0.0562797	0.419909	-0.0459632	0.32867	0.702498	-0.332819	1.39528e-07	2.80466e-05	-0.00956705	0.859716	0.9348	0.145626	0.00322645	0.0282838	10451	VAV3	6	16	21	7	28	0	0	0	0	0	55	27	57	125	4
10454	TAB1	TGF-beta activated kinase 1/MAP3K7 binding protein 1 [Source:HGNC Symbol;Acc:HGNC:18157]	1	1	1	0	0	0	0	0	chr22:39795787-39827781 (+) // 99.29 // q13.1	-0.0490613	0.215356	0.215356	-0.000884643	0.215356	0.215356	0.0242062	0.215356	0.215356	-0.0248556	0.215356	0.215356	-0.0284693	0.215356	0.215356	-0.0250904	0.215356	0.215356	0.023965	0.215356	0.215356	10454	TAB1	0	0	0	0	0	0	0	0	0	0	166	163	268	243	178
10458	BAIAP2	BAI1-associated protein 2 [Source:HGNC Symbol;Acc:HGNC:947]	1	0	0	0	0	0	0	0	chr17:79008961-79083172 (+) // 99.85 // q25.3	-0.0425057	0.0417795	0.473161	0.0147885	0.157767	0.416488	0.0479678	0.0188147	0.279142	0.0054667	0.0169945	0.201076	-0.0397794	0.0129583	0.187086	-0.0331788	0.0164285	0.133765	0.00932154	0.134408	0.290292	10458	BAIAP2	0	0	0	0	0	0	0	0	0	0	166	163	268	243	178
10462	CLEC10A	C-type lectin domain family 10, member A [Source:HGNC Symbol;Acc:HGNC:16916]	1	0	0	0	0	0	0	0	chr17:6978114-6983504 (-) // 94.35 // p13.1	-0.0464368	0.0605238	0.0605238	0.0575681	0.0605238	0.0605238	-0.00914386	0.0605238	0.0605238	-0.0555808	0.0605238	0.0605238	-0.00895078	0.0605238	0.0605238	0.0667161	0.0605238	0.0605238	0.113154	0.0605238	0.0605238	10462	CLEC10A	0	0	0	0	0	0	0	0	0	0	166	163	268	243	178
10492	SYNCRIP	synaptotagmin binding, cytoplasmic RNA interacting protein [Source:HGNC Symbol;Acc:HGNC:16918]	1	0	0	0	0	0	0	0	chr6:86324473-86351157 (-) // 99.89 // q14.3	0.0105922	7.50407e-05	0.018929	-0.00920736	0.139246	0.392478	0.0305372	0.00263586	0.134186	0.0411281	0.00231277	0.0704888	-0.0436739	0.00264918	0.0657784	-0.0397451	0.0145749	0.126422	-0.0503371	0.00279683	0.0259284	10492	SYNCRIP	0	0	0	0	0	0	0	0	1	0	166	163	268	243	178
10538	BATF	basic leucine zipper transcription factor, ATF-like [Source:HGNC Symbol;Acc:HGNC:958]	0	0	0	0	1	0	0	0	chr14:75988783-76013321 (+) // 100.0 // q24.3	-0.0820947	4.67276e-05	4.67276e-05	0.0221476	4.67276e-05	4.67276e-05	0.00808525	4.67276e-05	4.67276e-05	-0.0740036	4.67276e-05	4.67276e-05	0.29597	4.67276e-05	4.67276e-05	0.0140553	4.67276e-05	4.67276e-05	0.0961404	4.67276e-05	4.67276e-05	10538	BATF	0	0	0	0	0	0	0	0	0	0	166	163	268	243	178
10552	ARPC1A	actin related protein 2/3 complex, subunit 1A, 41kDa [Source:HGNC Symbol;Acc:HGNC:703]	1	0	0	0	0	0	0	0	chr7:98930944-98963561 (+) // 99.31 // q22.1	-0.0823956	0.00263664	0.00263664	0.064938	0.00263664	0.00263664	0.0244899	0.00263664	0.00263664	-0.0579082	0.00263664	0.00263664	-0.0216184	0.00263664	0.00263664	0.0404576	0.00263664	0.00263664	0.122845	0.00263664	0.00263664	10552	ARPC1A	0	0	1	6	14	0	0	0	0	0	166	163	196	132	45
10563	CXCL13	chemokine (C-X-C motif) ligand 13 [Source:HGNC Symbol;Acc:HGNC:10639]	0	0	0	0	1	0	0	0	chr4:78432905-78532986 (+) // 98.6 // q21.1	-0.0181912	0.0977264	0.0977264	-0.102247	0.0977264	0.0977264	-0.0185974	0.0977264	0.0977264	-0.0367893	0.0977264	0.0977264	0.0769558	0.0977264	0.0977264	-0.0836487	0.0977264	0.0977264	-0.0654578	0.0977264	0.0977264	10563	CXCL13	0	0	0	0	0	0	0	0	0	0	166	163	268	243	178
10581	IFITM2	interferon induced transmembrane protein 2 [Source:HGNC Symbol;Acc:HGNC:5413]	1	0	0	0	0	0	0	0	chr11:307914-309392 (+) // 98.45 // p15.5	0.0265593	1.63913e-06	1.63913e-06	-0.0590019	1.63913e-06	1.63913e-06	-0.0249451	1.63913e-06	1.63913e-06	0.00161491	1.63913e-06	1.63913e-06	0.174892	1.63913e-06	1.63913e-06	-0.0340569	1.63913e-06	1.63913e-06	-0.060623	1.63913e-06	1.63913e-06	10581	IFITM2	2	2	9	2	2	0	0	0	0	0	94	92	116	178	105
10621	POLR3F	polymerase (RNA) III (DNA directed) polypeptide F, 39 kDa [Source:HGNC Symbol;Acc:HGNC:15763]	1	1	1	0	0	0	0	0	chr20:18448079-18465284 (+) // 82.74 // p11.23	-0.0774489	0.154381	0.154381	0.0349059	0.154381	0.154381	0.0775165	0.154381	0.154381	5.77066e-05	0.154381	0.154381	-0.0110732	0.154381	0.154381	-0.0426024	0.154381	0.154381	0.0348496	0.154381	0.154381	10621	POLR3F	8	0	4	3	7	0	0	0	0	0	44	163	140	158	74
10622	POLR3G	polymerase (RNA) III (DNA directed) polypeptide G (32kD) [Source:HGNC Symbol;Acc:HGNC:30075]	1	1	1	0	0	0	0	0	chr5:89770725-89810370 (+) // 91.71 // q14.3	0.0778455	0.0123456	0.281132	0.000154998	0.0624317	0.262372	-0.0444937	0.288057	0.723983	0.0333525	0.0959121	0.436825	0.0378333	0.204211	0.685877	0.0446488	0.00733034	0.0935234	-0.0331987	0.0116916	0.0639168	10622	POLR3G	0	0	0	0	0	0	0	0	0	0	166	163	268	243	178
10666	CD226	CD226 molecule [Source:HGNC Symbol;Acc:HGNC:16961]	1	1	1	0	1	1	1	0	chr18:67530194-67624160 (-) // 89.13 // q22.2	-0.117127	0.0382671	0.0382671	-0.0271853	0.0382671	0.0382671	0.218335	0.0382671	0.0382671	0.101206	0.0382671	0.0382671	-0.180101	0.0382671	0.0382671	-0.245521	0.0382671	0.0382671	-0.128394	0.0382671	0.0382671	10666	CD226	0	0	3	0	0	0	0	1	0	0	166	163	157	243	178
10673	TNFSF13B	tumor necrosis factor (ligand) superfamily, member 13b [Source:HGNC Symbol;Acc:HGNC:11929]	0	0	0	0	1	1	1	0	chr13:108922068-108960825 (+) // 96.1 // q33.3	0.00110231	0.710724	0.967268	-0.0448665	0.255985	0.531059	-0.059575	0.210416	0.657624	-0.058476	0.117941	0.476143	-0.0153852	0.715951	0.946901	0.0147118	0.725524	0.861494	0.0136075	0.426124	0.600337	10673	TNFSF13B	0	0	0	0	0	2	0	0	0	0	166	163	268	243	178
10695	CNPY3	canopy FGF signaling regulator 3 [Source:HGNC Symbol;Acc:HGNC:11968]	1	1	1	0	0	0	0	0	chr6:42896929-42906712 (+) // 93.19 // p21.1	0.0403163	0.211538	0.787114	-0.0788808	0.00251747	0.0524554	-0.055016	0.00423696	0.16211	-0.0147036	0.00924427	0.147229	0.0015348	0.184064	0.663265	-0.0238647	3.90411e-05	0.0107265	-0.0641772	8.15977e-08	3.23286e-05	10695	CNPY3	0	3	2	3	4	0	0	0	0	0	166	81	170	158	89
10747	MASP2	mannan-binding lectin serine peptidase 2 [Source:HGNC Symbol;Acc:HGNC:6902]	1	0	0	0	1	0	0	0	chr1:11086580-11107280 (-) // 94.38 // p36.22	0.0169152	0.177593	0.7542	0.0583188	0.0289778	0.17858	-0.0202765	0.2083	0.655887	-0.00336101	0.744529	0.919353	0.0251733	0.0407297	0.349822	0.0785967	0.0278159	0.168513	0.0616797	0.0147265	0.0736257	10747	MASP2	0	0	0	0	0	0	0	0	0	0	166	163	268	243	178
10787	NCKAP1	NCK-associated protein 1 [Source:HGNC Symbol;Acc:HGNC:7666]	1	0	0	0	0	0	0	0	chr2:183789617-183902846 (-) // 99.74 // q32.1	-0.00817025	0.792288	0.979148	-0.0028399	0.612659	0.809247	-0.00126978	0.253175	0.695868	-0.00943672	0.336056	0.707169	0.0364119	0.255082	0.733239	-0.0015699	0.115586	0.339511	0.00660191	0.150765	0.311894	10787	NCKAP1	0	0	0	0	0	0	0	0	0	0	166	163	268	243	178
10818	FRS2	fibroblast growth factor receptor substrate 2 [Source:HGNC Symbol;Acc:HGNC:16971]	1	0	0	0	0	0	0	0	chr12:69962805-69968735 (+) // 99.93 // q15	-0.009194	0.273446	0.829671	0.0524448	0.0012654	0.0379309	0.0922529	0.00599516	0.183593	0.0830516	0.0378276	0.290382	0.0218224	0.0866195	0.498656	-0.0398001	0.0120356	0.11637	-0.0306073	0.068684	0.191353	10818	FRS2	0	0	0	0	0	0	0	0	0	2	166	163	268	243	178
10859	LILRB1	leukocyte immunoglobulin-like receptor, subfamily B (with TM and ITIM domains), member 1 [Source:HGNC Symbol;Acc:HGNC:6605]	1	1	0	1	1	1	0	1	chr19:55142524-55148470 (+) // 97.76 // q13.42	-0.130813	0.019046	0.347802	0.151312	0.000977712	0.0336402	-0.0415694	0.261103	0.701959	-0.172382	0.00202243	0.0653911	-0.122909	0.00535074	0.105851	0.19288	0.00189614	0.0526785	0.323689	5.86404e-09	6.41233e-06	10859	LILRB1	0	6	6	0	12	0	2	1	1	0	166	56	130	243	49
10892	MALT1	MALT1 paracaspase [Source:HGNC Symbol;Acc:HGNC:6819]	1	0	0	0	1	1	1	0	chr18:56338710-56415263 (+) // 99.93 // q21.32	-0.0548638	0.196753	0.772351	0.099527	0.00218132	0.0493012	0.0890515	0.0217153	0.294005	0.034184	0.278173	0.662188	-0.151546	2.66863e-05	0.00193255	0.0104803	0.329542	0.57972	0.0653409	0.0322385	0.120005	10892	MALT1	4	0	9	2	0	1	0	2	0	0	69	163	116	178	178
10906	TRAFD1	TRAF-type zinc finger domain containing 1 [Source:HGNC Symbol;Acc:HGNC:24808]	1	1	0	1	0	0	0	0	chr12:112563380-112591412 (+) // 99.96 // q24.13	0.0315337	0.00584469	0.20035	-0.0225183	0.0942539	0.323855	-0.0154299	0.138467	0.572886	0.0161054	0.13552	0.504225	0.0343637	0.000658575	0.0241986	-0.00708741	0.0277803	0.168447	-0.0386221	0.0835481	0.216236	10906	TRAFD1	0	0	0	0	0	0	0	0	0	0	166	163	268	243	178
10910	SUGT1	SGT1 homolog, MIS12 kinetochore complex assembly cochaperone [Source:HGNC Symbol;Acc:HGNC:16987]	1	0	0	0	0	0	0	0	chr13:53226882-53262433 (+) // 93.43 // q14.3	-0.0456476	0.194563	0.770126	-0.000770036	0.57822	0.787952	0.081565	0.0163969	0.265093	0.0359195	0.232397	0.61898	-0.0446831	0.108033	0.543396	-0.0823372	0.0321385	0.180445	-0.0366887	0.237031	0.41414	10910	SUGT1	0	0	0	0	0	0	0	0	0	0	166	163	268	243	178
11035	RIPK3	receptor-interacting serine-threonine kinase 3 [Source:HGNC Symbol;Acc:HGNC:10021]	1	1	1	0	1	1	0	0	chr14:24805230-24809186 (-) // 98.62 // q12	-0.0296205	0.019302	0.019302	0.0471754	0.019302	0.019302	-0.00597936	0.019302	0.019302	-0.0355999	0.019302	0.019302	-0.0272853	0.019302	0.019302	0.0531531	0.019302	0.019302	0.0827843	0.019302	0.019302	11035	RIPK3	0	0	0	0	0	0	0	0	0	1	166	163	268	243	178
11118	BTN3A2	butyrophilin, subfamily 3, member A2 [Source:HGNC Symbol;Acc:HGNC:1139]	0	0	0	0	1	0	0	0	chr6:26365491-26376278 (+) // 88.24 // p22.2	0.0352954	0.277803	0.831628	-0.0983356	0.00308193	0.0582705	-0.101799	0.00181417	0.116831	-0.0665035	0.00897562	0.145254	0.0321173	0.179671	0.658169	0.0034602	0.642064	0.811354	-0.0318316	0.11206	0.25972	11118	BTN3A2	0	0	0	0	0	1	1	0	0	0	166	163	268	243	178
11128	POLR3A	polymerase (RNA) III (DNA directed) polypeptide A, 155kDa [Source:HGNC Symbol;Acc:HGNC:30074]	1	0	0	0	0	0	0	0	chr10:79772477-79779931 (-) // 61.1 // q22.3	0.000320994	0.743631	0.971887	-0.104512	0.014839	0.127607	0.0165462	0.421914	0.809578	0.0168688	0.438342	0.776338	-0.0495668	0.111956	0.551019	-0.121058	0.0185138	0.141178	-0.121378	0.0259821	0.105025	11128	POLR3A	0	1	9	1	1	0	0	0	0	0	166	117	116	202	129
11140	CDC37	cell division cycle 37 [Source:HGNC Symbol;Acc:HGNC:1735]	1	1	0	0	0	0	0	0	chr19:10502128-10514203 (-) // 100.0 // p13.2	-0.0951899	0.000254759	0.000254759	0.0260493	0.000254759	0.000254759	-0.0683064	0.000254759	0.000254759	-0.163497	0.000254759	0.000254759	0.0207546	0.000254759	0.000254759	0.0943577	0.000254759	0.000254759	0.18954	0.000254759	0.000254759	11140	CDC37	0	1	0	2	2	0	0	0	0	0	166	117	268	178	105
11151	CORO1A	coronin, actin binding protein, 1A [Source:HGNC Symbol;Acc:HGNC:2252]	1	0	0	0	0	0	0	0	chr16:30194955-30200396 (+) // 96.98 // p11.2	0.0478175	0.0265149	0.0265149	-0.00661258	0.0265149	0.0265149	-0.138138	0.0265149	0.0265149	-0.090316	0.0265149	0.0265149	0.00584548	0.0265149	0.0265149	0.131524	0.0265149	0.0265149	0.0836967	0.0265149	0.0265149	11151	CORO1A	0	3	0	4	0	0	0	0	0	0	166	81	268	147	178
11178	LZTS1	leucine zipper, putative tumor suppressor 1 [Source:HGNC Symbol;Acc:HGNC:13861]	1	0	0	0	0	0	0	0	chr8:20109972-20113472 (-) // 82.28 // p21.3	-0.000427471	0.0471909	0.497429	0.0236206	0.0407704	0.212503	-0.0159389	0.0774127	0.471801	-0.016369	0.0170816	0.201668	0.0123181	0.0638144	0.436851	0.0395623	0.0231498	0.156223	0.0399911	0.0205329	0.0912527	11178	LZTS1	0	0	0	0	0	0	0	0	0	0	166	163	268	243	178
11213	IRAK3	interleukin-1 receptor-associated kinase 3 [Source:HGNC Symbol;Acc:HGNC:17020]	1	1	1	1	0	0	0	0	chr12:66582976-66591997 (+) // 98.31 // q14.3	-0.127764	0.00450159	0.172719	0.19479	1.42531e-05	0.00669793	0.209733	0.00436215	0.163778	0.0819688	4.15666e-06	0.00129866	0.285376	6.62101e-06	0.000616851	-0.0149452	0.27553	0.528304	0.112819	0.0143934	0.072582	11213	IRAK3	3	0	2	0	0	0	0	0	1	0	85	163	170	243	178
11221	DUSP10	dual specificity phosphatase 10 [Source:HGNC Symbol;Acc:HGNC:3065]	1	1	0	1	1	1	0	0	chr1:221875491-221915431 (-) // 99.7 // q41	0.0415658	0.214677	0.789655	0.0225566	0.311176	0.584264	-0.0488162	0.0188787	0.279273	-0.00724791	0.2303	0.616634	0.106911	0.0226269	0.255959	0.0713792	0.0223667	0.153515	0.0298078	0.252895	0.43167	11221	DUSP10	0	0	0	1	3	0	0	0	0	0	166	163	268	202	96
11274	USP18	ubiquitin specific peptidase 18 [Source:HGNC Symbol;Acc:HGNC:12616]	1	1	0	0	0	0	0	0	chr22:18632931-18660158 (+) // 77.23 // q11.21	0.01594	0.127983	0.127983	-0.100778	0.127983	0.127983	-0.134403	0.127983	0.127983	-0.118461	0.127983	0.127983	-0.0108494	0.127983	0.127983	0.0336239	0.127983	0.127983	0.0176797	0.127983	0.127983	11274	USP18	10	15	34	30	0	0	0	0	0	0	32	29	16	32	178
11277	TREX1	three prime repair exonuclease 1 [Source:HGNC Symbol;Acc:HGNC:12269]	1	0	0	0	0	0	0	0	chr3:48506918-48509043 (+) // 98.14 // p21.31	0.00143095	0.806479	0.98103	0.0259311	0.185024	0.451826	-0.0526981	0.0495795	0.39964	-0.051269	0.0591389	0.354892	-0.00213659	0.866951	0.977158	0.0786269	0.0296587	0.172933	0.0772028	0.0305788	0.116144	11277	TREX1	0	1	29	21	0	0	0	0	0	0	166	117	32	65	178
11326	VSIG4	V-set and immunoglobulin domain containing 4 [Source:HGNC Symbol;Acc:HGNC:17032]	1	0	0	0	0	0	0	0	chrX:65241581-65259885 (-) // 98.94 // q12	-0.0105834	0.0226882	0.0226882	0.0982713	0.0226882	0.0226882	0.0147409	0.0226882	0.0226882	0.00416338	0.0226882	0.0226882	0.0554317	0.0226882	0.0226882	0.0835334	0.0226882	0.0226882	0.0941144	0.0226882	0.0226882	11326	VSIG4	0	0	0	0	0	0	0	0	0	0	166	163	268	243	178
22861	NLRP1	NLR family, pyrin domain containing 1 [Source:HGNC Symbol;Acc:HGNC:14374]	1	0	0	0	0	0	0	0	chr17:5405628-5421885 (-) // 53.32 // p13.2	-0.00338348	0.254592	0.818619	-0.0993309	0.000112864	0.013836	-0.0768796	0.0429541	0.379834	-0.0802623	0.0441283	0.310677	0.012696	0.534835	0.891786	-0.0224546	0.0254864	0.162545	-0.0190692	0.00211824	0.0217288	22861	NLRP1	0	0	0	0	0	0	0	0	4	5	166	163	268	243	178
22890	ZBTB1	zinc finger and BTB domain containing 1 [Source:HGNC Symbol;Acc:HGNC:20259]	1	0	0	0	1	1	1	0	chr14:64990769-64993875 (+) // 79.12 // q23.3	-0.00313291	0.79578	0.979316	-0.104976	0.000568584	0.0262123	0.0946647	0.00104273	0.0972889	0.0915331	0.000614348	0.0333229	0.0374425	0.189209	0.669436	-0.199642	0.000103971	0.0162037	-0.196507	4.56872e-05	0.00182316	22890	ZBTB1	5	0	1	12	7	5	0	2	0	0	62	163	196	107	74
22954	TRIM32	tripartite motif containing 32 [Source:HGNC Symbol;Acc:HGNC:16380]	1	0	0	0	0	0	0	0	chr9:119449608-119463028 (+) // 99.33 // q33.1	0.0322297	0.263581	0.823087	-0.00719083	0.367283	0.635099	0.0350607	0.242695	0.687102	0.0672842	0.0114413	0.163972	0.0336061	0.13565	0.593502	-0.042247	0.0516953	0.226972	-0.0744786	0.000835151	0.0121817	22954	TRIM32	0	0	0	0	0	0	0	0	1	2	166	163	268	243	178
22976	PAXIP1	PAX interacting (with transcription-activation domain) protein 1 [Source:HGNC Symbol;Acc:HGNC:8624]	0	0	0	0	1	1	0	0	chr7:154735399-154768042 (-) // 89.85 // q36.2	-0.00428684	0.00182929	0.00182929	-0.0699212	0.00182929	0.00182929	0.0850303	0.00182929	0.00182929	0.0807395	0.00182929	0.00182929	0.0786645	0.00182929	0.00182929	-0.154949	0.00182929	0.00182929	-0.150662	0.00182929	0.00182929	22976	PAXIP1	0	0	0	0	0	4	0	8	0	0	166	163	268	243	178
23035	PHLPP2	PH domain and leucine rich repeat protein phosphatase 2 [Source:HGNC Symbol;Acc:HGNC:29149]	1	0	0	0	0	0	0	0	chr16:71678838-71698002 (-) // 94.15 // q22.2	-0.0334343	0.321073	0.855077	0.0296817	0.071785	0.282774	0.0194138	0.158452	0.598504	-0.0140181	0.304316	0.684007	0.0250176	0.0749891	0.468468	0.0102709	0.0373644	0.193292	0.0437036	0.00604952	0.0421293	23035	PHLPP2	0	0	0	0	0	0	0	0	5	0	166	163	268	243	178
23075	SWAP70	SWAP switching B-cell complex 70kDa subunit [Source:HGNC Symbol;Acc:HGNC:17070]	0	0	0	0	1	0	0	0	chr11:9685631-9774501 (+) // 91.5 // p15.4	0.121732	0.0259704	0.392355	-0.0834758	0.0515351	0.238564	-0.0700467	0.0106151	0.226623	0.0516842	0.0772125	0.398268	-0.0786134	0.0339815	0.31979	-0.0134269	0.113877	0.337532	-0.13516	0.00419776	0.0335746	23075	SWAP70	0	0	0	0	0	0	0	4	0	0	166	163	268	243	178
23098	SARM1	sterile alpha and TIR motif containing 1 [Source:HGNC Symbol;Acc:HGNC:17074]	1	1	1	0	0	0	0	0	chr17:26698573-26728081 (+) // 87.95 // q11.2	-0.0432905	0.136376	0.699704	-0.00518044	0.839425	0.930732	0.0157361	0.0695078	0.453851	-0.0275574	0.131008	0.49749	0.0763416	0.0185586	0.228998	-0.0209149	0.0680479	0.260924	0.0223741	0.196756	0.368651	23098	SARM1	0	0	0	0	0	0	0	0	0	0	166	163	268	243	178
23112	TNRC6B	trinucleotide repeat containing 6B [Source:HGNC Symbol;Acc:HGNC:29190]	1	0	0	0	0	0	0	0	chr22:40728710-40731807 (+) // 87.9 // q13.1	0.0621046	0.00338305	0.14762	-0.0672875	0.00216273	0.0491264	0.00866875	0.0726756	0.460753	0.0707728	0.0112101	0.16249	0.00422314	0.242636	0.721912	-0.0759555	2.91025e-05	0.00959457	-0.138062	3.61815e-07	8.49873e-05	23112	TNRC6B	0	0	0	0	0	0	0	0	0	0	166	163	268	243	178
23118	TAB2	TGF-beta activated kinase 1/MAP3K7 binding protein 2 [Source:HGNC Symbol;Acc:HGNC:17075]	1	1	1	0	0	0	0	0	chr6:149691061-149731471 (+) // 99.35 // q25.1	0.0754142	0.0815513	0.597751	-0.0564816	0.23004	0.503358	-0.00240975	0.0119018	0.234484	0.0730033	0.00153806	0.0562939	-0.00815403	0.804075	0.966616	-0.0540745	0.00101832	0.0407056	-0.129485	6.71145e-05	0.00235676	23118	TAB2	1	0	0	1	19	0	0	0	0	0	118	163	268	202	27
23180	RFTN1	raftlin, lipid raft linker 1 [Source:HGNC Symbol;Acc:HGNC:30278]	1	1	1	0	0	0	0	0	chrY:7610637-7690901 (-) // 23.09 // p11.2	-0.0092267	0.741873	0.971827	0.0353337	0.247841	0.521763	-0.0161069	0.457246	0.828325	-0.0253336	0.32647	0.700914	0.0500254	2.1777e-05	0.00163552	0.0514398	0.0795665	0.283075	0.0606694	0.0373744	0.131268	23180	RFTN1	0	0	0	0	0	0	0	0	0	0	166	163	268	243	178
23220	DTX4	deltex 4, E3 ubiquitin ligase [Source:HGNC Symbol;Acc:HGNC:29151]	1	0	0	0	0	0	0	0	chr11:58939752-58976057 (+) // 95.27 // q12.1	0.0034871	0.141717	0.141717	-0.0628425	0.141717	0.141717	-0.00813952	0.141717	0.141717	-0.00464863	0.141717	0.141717	0.0184775	0.141717	0.141717	-0.0547024	0.141717	0.141717	-0.0581936	0.141717	0.141717	23220	DTX4	0	0	0	0	0	0	0	0	0	0	166	163	268	243	178
23239	PHLPP1	PH domain and leucine rich repeat protein phosphatase 1 [Source:HGNC Symbol;Acc:HGNC:20610]	1	0	0	0	0	0	0	0	chr18:60504967-60507108 (-) // 53.66 // q21.33	0.0620513	0.241335	0.808872	-0.0500009	0.0306407	0.184178	-0.0482375	0.0348801	0.347867	0.0138198	0.311613	0.689452	0.0341586	0.309856	0.776059	-0.00176588	0.867017	0.938734	-0.0638187	0.225019	0.400786	23239	PHLPP1	0	0	1	0	0	0	0	0	2	4	166	163	196	243	178
23411	SIRT1	sirtuin 1 [Source:HGNC Symbol;Acc:HGNC:14929]	0	0	0	0	1	1	1	0	chr10:69644426-69678141 (+) // 96.18 // q21.3	0.0558481	0.00354554	0.00354554	-0.0061083	0.00354554	0.00354554	0.108571	0.00354554	0.00354554	0.164426	0.00354554	0.00354554	0.0180074	0.00354554	0.00354554	-0.114685	0.00354554	0.00354554	-0.17053	0.00354554	0.00354554	23411	SIRT1	0	0	0	0	0	2	0	1	0	0	166	163	268	243	178
23457	ABCB9	ATP-binding cassette, sub-family B (MDR/TAP), member 9 [Source:HGNC Symbol;Acc:HGNC:50]	0	0	0	0	1	1	1	0	chr12:123424109-123444808 (-) // 74.41 // q24.31	0.00328136	0.431949	0.898115	0.0291364	0.0941497	0.32373	0.0251141	0.0763044	0.468863	0.0283924	0.0143376	0.184797	0.017136	0.327733	0.788576	0.00402376	0.0206809	0.147982	0.000737245	0.0514528	0.160028	23457	ABCB9	0	0	0	0	0	0	0	0	0	0	166	163	268	243	178
23529	CLCF1	cardiotrophin-like cytokine factor 1 [Source:HGNC Symbol;Acc:HGNC:17412]	0	0	0	0	1	1	0	0	chr11:67131640-67141055 (-) // 100.0 // q13.2	-0.0505009	0.039931	0.039931	0.0766685	0.039931	0.039931	0.0710487	0.039931	0.039931	0.0205413	0.039931	0.039931	0.0401069	0.039931	0.039931	0.00562994	0.039931	0.039931	0.0561257	0.039931	0.039931	23529	CLCF1	0	0	0	0	0	0	0	0	0	0	166	163	268	243	178
23586	DDX58	DEAD (Asp-Glu-Ala-Asp) box polypeptide 58 [Source:HGNC Symbol;Acc:HGNC:19102]	1	1	1	0	0	0	0	0	chr9:32457001-32526322 (-) // 98.79 // p21.1	0.0364696	0.218504	0.792533	-0.047165	0.160056	0.419471	-0.0995718	0.0366249	0.35434	-0.0630992	0.0486442	0.323989	0.0471821	0.362724	0.812608	0.0524065	0.37608	0.620876	0.0159325	0.36935	0.549682	23586	DDX58	0	7	36	32	0	0	0	0	0	0	166	52	9	21	178
23601	CLEC5A	C-type lectin domain family 5, member A [Source:HGNC Symbol;Acc:HGNC:2054]	1	0	0	0	0	0	0	0	chr7:141627156-141646783 (-) // 87.86 // q34	-0.956068	0.000897844	0.000897844	0.5639	0.000897844	0.000897844	0.660281	0.000897844	0.000897844	-0.295785	0.000897844	0.000897844	-0.92015	0.000897844	0.000897844	-0.0963832	0.000897844	0.000897844	0.859683	0.000897844	0.000897844	23601	CLEC5A	18	22	25	31	26	0	0	0	0	0	9	8	44	28	7
23643	LY96	lymphocyte antigen 96 [Source:HGNC Symbol;Acc:HGNC:17156]	1	1	1	0	0	0	0	0	chr8:74903589-74941305 (+) // 93.91 // q21.11	-0.190864	0.000889325	0.000889325	0.0787874	0.000889325	0.000889325	0.164799	0.000889325	0.000889325	-0.0260699	0.000889325	0.000889325	-0.275888	0.000889325	0.000889325	-0.0860081	0.000889325	0.000889325	0.10486	0.000889325	0.000889325	23643	LY96	6	12	8	25	23	0	0	0	0	0	55	38	120	51	11
23705	CADM1	cell adhesion molecule 1 [Source:HGNC Symbol;Acc:HGNC:5951]	1	1	1	0	1	0	0	0	chr11:115044348-115375128 (-) // 93.53 // q23.3	0.0348717	0.0833834	0.603336	0.0720346	0.00562627	0.0787649	-0.044946	0.118259	0.546722	-0.0100727	0.215483	0.602697	0.034974	0.0589699	0.421296	0.116985	8.30392e-05	0.0150337	0.082107	0.00269919	0.0253848	23705	CADM1	0	0	0	0	0	0	0	0	0	0	166	163	268	243	178
24138	IFIT5	interferon-induced protein with tetratricopeptide repeats 5 [Source:HGNC Symbol;Acc:HGNC:13328]	1	0	0	0	0	0	0	0	chr10:91174342-91180754 (+) // 89.14 // q23.31	0.0120432	0.48934	0.916176	-0.0757487	0.160567	0.419981	-0.0576063	0.125797	0.556773	-0.0455665	0.362884	0.72664	0.0980429	0.0486076	0.383164	-0.0181404	0.436373	0.668985	-0.0301823	0.619395	0.757988	24138	IFIT5	7	12	39	32	0	0	0	0	0	0	50	38	1	21	178
24145	PANX1	pannexin 1 [Source:HGNC Symbol;Acc:HGNC:8599]	1	0	0	0	0	0	0	0	chr11:93862144-93915130 (+) // 94.34 // q21	-0.15493	0.00840424	0.00840424	0.136113	0.00840424	0.00840424	0.117097	0.00840424	0.00840424	-0.0378345	0.00840424	0.00840424	-0.157441	0.00840424	0.00840424	0.0190187	0.00840424	0.00840424	0.173959	0.00840424	0.00840424	24145	PANX1	0	1	1	0	0	0	0	0	0	0	166	117	196	243	178
25939	SAMHD1	SAM domain and HD domain 1 [Source:HGNC Symbol;Acc:HGNC:15925]	1	1	0	0	0	0	0	0	chr20:35563054-35580106 (-) // 66.95 // q11.23	0.0328752	0.110773	0.659329	-0.0748735	0.0184705	0.142476	-0.0437248	0.155175	0.59441	-0.01085	0.101634	0.447197	-0.204737	5.13959e-06	0.000506319	-0.0311518	0.0362409	0.190526	-0.0640252	0.00299759	0.0270764	25939	SAMHD1	0	0	2	8	1	0	0	0	0	0	166	163	170	123	129
25942	SIN3A	SIN3 transcription regulator family member A [Source:HGNC Symbol;Acc:HGNC:19353]	1	1	1	0	0	0	0	0	chr15:75663010-75685294 (-) // 97.93 // q24.2	-0.021528	0.268943	0.825852	-0.0125618	0.0783069	0.295124	0.0546033	1.66402e-05	0.0201178	0.0330723	7.23505e-06	0.00188014	0.061813	0.00758719	0.132831	-0.0671619	0.00102225	0.0407672	-0.0456338	0.00139331	0.01676	25942	SIN3A	0	0	0	0	0	0	0	0	0	0	166	163	268	243	178
26007	TKFC	triokinase/FMN cyclase [Source:HGNC Symbol;Acc:HGNC:24552]	1	0	0	0	0	0	0	0	chr11:61100692-61114081 (+) // 99.61 // q12.2	-0.0454711	0.284044	0.835382	0.00578376	0.182163	0.447559	-0.039234	0.29728	0.728967	-0.0847051	0.0192375	0.212101	0.0204564	0.127492	0.578418	0.045023	0.0583063	0.240961	0.090487	0.00190867	0.0203265	26007	TKFC	0	0	0	0	0	0	0	0	0	0	166	163	268	243	178
26065	LSM14A	LSM14A mRNA processing body assembly factor [Source:HGNC Symbol;Acc:HGNC:24489]	1	1	1	0	0	0	0	0	chr19:34663371-34720419 (+) // 97.11 // q13.11	0.00658759	0.315088	0.851631	-0.052798	0.00343752	0.0617711	0.00276414	0.00545005	0.176895	0.00935129	0.0168406	0.20031	-0.0186899	0.181141	0.65968	-0.0555626	0.00178317	0.0509643	-0.0621479	7.6486e-06	0.000580816	26065	LSM14A	0	0	0	0	0	0	0	0	0	0	166	163	268	243	178
26191	PTPN22	protein tyrosine phosphatase, non-receptor type 22 (lymphoid) [Source:HGNC Symbol;Acc:HGNC:9652]	1	1	0	0	0	0	0	0	chr1:114357128-114414317 (-) // 99.52 // p13.2	-0.0189131	0.197216	0.772581	0.107376	0.000861214	0.0315774	0.0790161	0.0063164	0.186454	0.0601024	0.0757458	0.394355	-0.0232366	0.24961	0.728251	0.0283649	0.0600036	0.24492	0.0472774	0.12728	0.280946	26191	PTPN22	6	1	1	0	6	0	0	0	0	0	55	117	196	243	79
26281	FGF20	fibroblast growth factor 20 [Source:HGNC Symbol;Acc:HGNC:3677]	1	0	0	0	0	0	0	0	chr8:16850333-16859674 (-) // 96.16 // p22	-0.00781747	0.00895137	0.00895137	0.0381974	0.00895137	0.00895137	-0.115255	0.00895137	0.00895137	-0.123073	0.00895137	0.00895137	0.0317339	0.00895137	0.00895137	0.153455	0.00895137	0.00895137	0.161269	0.00895137	0.00895137	26281	FGF20	0	0	0	0	0	0	0	0	0	0	166	163	268	243	178
26523	AGO1	argonaute RISC catalytic component 1 [Source:HGNC Symbol;Acc:HGNC:3262]	1	0	0	0	0	0	0	0	chr1:36348809-36389899 (+) // 98.02 // p34.3	0.0771936	1.15777e-05	0.00688054	0.012972	0.0342572	0.194907	0.0179454	0.0207506	0.288393	0.0951408	0.0111738	0.162233	0.0145315	0.181498	0.65978	-0.00497321	4.14668e-05	0.0109579	-0.0821688	0.00358466	0.0302076	26523	AGO1	0	0	0	0	0	0	0	0	0	0	166	163	268	243	178
26999	CYFIP2	cytoplasmic FMR1 interacting protein 2 [Source:HGNC Symbol;Acc:HGNC:13760]	1	0	0	0	0	0	0	0	chr5:156738671-156820233 (+) // 94.61 // q33.3	0.0673134	0.0620015	0.549424	-0.0612315	0.0329304	0.190728	0.0322793	0.0736469	0.462248	0.0996032	6.25628e-05	0.00806485	0.0982957	3.97277e-05	0.00269159	-0.0935133	0.00103986	0.0410503	-0.16083	3.55462e-08	1.90538e-05	26999	CYFIP2	0	0	0	0	0	0	0	0	0	0	166	163	268	243	178
27006	FGF22	fibroblast growth factor 22 [Source:HGNC Symbol;Acc:HGNC:3679]	1	0	0	0	0	0	0	0	chr19:639878-641590 (-) // 61.91 // p13.3	-0.0330492	0.318513	0.852719	-0.00972412	0.085949	0.309261	-0.0185966	0.350263	0.767089	-0.0516461	0.111249	0.464625	-0.0024872	0.46815	0.866833	0.00887372	0.478598	0.700597	0.0419198	0.0605296	0.176479	27006	FGF22	0	0	0	0	0	0	0	0	0	0	166	163	268	243	178
27040	LAT	linker for activation of T cells [Source:HGNC Symbol;Acc:HGNC:18874]	1	0	0	0	0	0	0	0	chr16:28996681-29001772 (+) // 95.66 // p11.2	0.0597457	0.108693	0.656305	-0.0820711	0.00430334	0.0690292	0.0167462	0.493348	0.844677	0.0764941	0.0272138	0.249931	-0.0576167	0.0356955	0.32721	-0.0988198	0.00753434	0.0944817	-0.158569	3.821e-06	0.000379153	27040	LAT	0	0	2	0	0	0	0	0	0	0	166	163	170	243	178
27161	AGO2	argonaute RISC catalytic component 2 [Source:HGNC Symbol;Acc:HGNC:3263]	1	0	0	0	0	0	0	0	chr8:141541241-141595411 (-) // 96.8 // q24.3	0.0461418	0.00109732	0.00109732	-0.0517326	0.00109732	0.00109732	0.0433865	0.00109732	0.00109732	0.0895388	0.00109732	0.00109732	-0.01801	0.00109732	0.00109732	-0.0951237	0.00109732	0.00109732	-0.141266	0.00109732	0.00109732	27161	AGO2	0	0	2	0	2	0	0	0	0	0	166	163	170	243	105
27297	CRCP	CGRP receptor component [Source:HGNC Symbol;Acc:HGNC:17888]	1	0	0	0	0	0	0	0	chr7:65579862-65619867 (+) // 48.49 // q11.21	0.110213	0.0200239	0.354196	0.045555	0.305848	0.579366	-0.0548671	0.0141435	0.251151	0.0553479	0.0295446	0.259285	-0.0474396	0.218321	0.699524	0.100423	0.000953205	0.0397415	-0.00978802	0.0996524	0.241704	27297	CRCP	0	0	0	0	0	0	0	0	0	0	166	163	268	243	178
27327	TNRC6A	trinucleotide repeat containing 6A [Source:HGNC Symbol;Acc:HGNC:11969]	1	0	0	0	0	0	0	0	chr16:24741571-24835128 (+) // 97.15 // p12.1	-0.0138077	0.414147	0.890879	-0.0355885	0.00890166	0.0983686	0.020616	0.0803552	0.47817	0.00680975	0.123978	0.485994	0.000426812	0.161043	0.6322	-0.0562053	0.00523006	0.0805707	-0.0423975	0.0146946	0.0735389	27327	TNRC6A	0	0	0	0	0	0	0	0	0	0	166	163	268	243	178
27350	APOBEC3C	apolipoprotein B mRNA editing enzyme, catalytic polypeptide-like 3C [Source:HGNC Symbol;Acc:HGNC:17353]	1	0	0	0	0	0	0	0	chr22:39410261-39414823 (+) // 87.67 // q13.1	0.0758475	0.000129724	0.000129724	-0.0549212	0.000129724	0.000129724	-0.143397	0.000129724	0.000129724	-0.0675427	0.000129724	0.000129724	-0.0143786	0.000129724	0.000129724	0.0884809	0.000129724	0.000129724	0.0126259	0.000129724	0.000129724	27350	APOBEC3C	0	0	0	0	0	0	0	0	0	0	166	163	268	243	178
29108	PYCARD	PYD and CARD domain containing [Source:HGNC Symbol;Acc:HGNC:16608]	1	1	1	0	1	1	1	0	chr16:31212808-31214251 (-) // 97.01 // p11.2	0.000591384	0.0098539	0.0098539	-0.0958959	0.0098539	0.0098539	0.0300253	0.0098539	0.0098539	0.0306327	0.0098539	0.0098539	-0.113739	0.0098539	0.0098539	-0.125924	0.0098539	0.0098539	-0.126522	0.0098539	0.0098539	29108	PYCARD	0	0	1	0	0	0	0	0	0	0	166	163	196	243	178
29110	TBK1	TANK-binding kinase 1 [Source:HGNC Symbol;Acc:HGNC:11584]	1	1	1	0	0	0	0	0	chr12:64849618-64895736 (+) // 98.94 // q14.2	-0.0545166	0.000692619	0.000692619	0.112286	0.000692619	0.000692619	0.17259	0.000692619	0.000692619	0.118067	0.000692619	0.000692619	-0.0367967	0.000692619	0.000692619	-0.060298	0.000692619	0.000692619	-0.00578235	0.000692619	0.000692619	29110	TBK1	2	0	10	11	18	0	0	0	0	0	94	163	109	114	33
29927	SEC61A1	Sec61 translocon alpha 1 subunit [Source:HGNC Symbol;Acc:HGNC:18276]	1	0	0	0	0	0	0	0	chr3:127771305-127790525 (+) // 95.96 // q21.3	-0.0765146	0.00306494	0.140113	0.103396	0.024604	0.164715	0.0257609	0.517842	0.856519	-0.0507553	0.00841894	0.140982	-0.0715307	0.0483435	0.382239	0.0776382	0.11047	0.332193	0.154158	1.02026e-05	0.000704662	29927	SEC61A1	1	0	1	1	9	0	0	0	0	0	118	163	196	202	62
30009	TBX21	T-box 21 [Source:HGNC Symbol;Acc:HGNC:11599]	0	0	0	0	1	1	0	0	chr17:45810609-45823485 (+) // 98.15 // q21.32	-0.0221076	0.133477	0.133477	-0.0259818	0.133477	0.133477	-0.0533754	0.133477	0.133477	-0.075485	0.133477	0.133477	7.21329e-05	0.133477	0.133477	0.0273947	0.133477	0.133477	0.0495053	0.133477	0.133477	30009	TBX21	0	0	0	0	0	5	0	1	0	0	166	163	268	243	178
30835	CD209	CD209 molecule [Source:HGNC Symbol;Acc:HGNC:1641]	1	0	0	0	0	0	0	0	chr19:7807924-7812397 (-) // 100.0 // p13.2	0.00344498	0.330561	0.859166	0.0338568	0.246089	0.520078	-0.0319162	0.435897	0.818092	-0.028469	0.115979	0.472773	-0.01293	0.230016	0.710987	0.0657729	0.0731414	0.27066	0.0623301	0.00784015	0.0497574	30835	CD209	0	0	0	0	0	0	0	0	0	0	166	163	268	243	178
30849	PIK3R4	phosphoinositide-3-kinase, regulatory subunit 4 [Source:HGNC Symbol;Acc:HGNC:8982]	1	1	1	0	0	0	0	0	chr3:130397777-130465650 (-) // 97.14 // q22.1	0.0533878	0.0220193	0.367122	-0.0234533	0.0990002	0.33237	-0.0255722	0.0902156	0.499063	0.0278155	0.0746679	0.392581	0.0111278	0.0453578	0.369699	0.00211716	0.156632	0.396682	-0.0512689	0.0210761	0.0926089	30849	PIK3R4	0	0	0	0	0	0	0	0	0	0	166	163	268	243	178
50852	TRAT1	T cell receptor associated transmembrane adaptor 1 [Source:HGNC Symbol;Acc:HGNC:30698]	1	0	0	0	0	0	0	0	chr3:108541618-108573714 (+) // 78.38 // q13.13	0.052861	0.0420329	0.0420329	0.0112237	0.0420329	0.0420329	0.0484594	0.0420329	0.0420329	0.101327	0.0420329	0.0420329	0.0139553	0.0420329	0.0420329	-0.0372333	0.0420329	0.0420329	-0.0900948	0.0420329	0.0420329	50852	TRAT1	1	0	1	2	8	0	0	0	0	0	118	163	196	178	68
50856	CLEC4A	C-type lectin domain family 4, member A [Source:HGNC Symbol;Acc:HGNC:13257]	1	0	0	0	0	0	0	0	chr12:8276233-8291200 (+) // 92.76 // p13.31	-0.203173	0.0669117	0.561982	0.123487	0.0938059	0.323005	0.301295	0.0110638	0.22969	0.0981226	0.289894	0.672994	0.0579444	0.484147	0.872173	-0.177808	0.0604981	0.245905	0.0253645	0.368676	0.549038	50856	CLEC4A	2	7	11	15	7	0	0	0	4	0	94	52	103	88	74
50943	FOXP3	forkhead box P3 [Source:HGNC Symbol;Acc:HGNC:6106]	0	0	0	0	1	1	1	1	chrX:49107794-49114912 (-) // 99.47 // p11.23	0.0419762	0.317065	0.852098	0.0437054	0.136649	0.38866	-0.0250212	0.12707	0.558082	0.0169549	0.0589539	0.354328	0.0308118	0.0142469	0.197584	0.0687232	0.0689914	0.262887	0.0267536	0.205307	0.378655	50943	FOXP3	0	0	0	0	0	0	0	1	0	0	166	163	268	243	178
51010	EXOSC3	exosome component 3 [Source:HGNC Symbol;Acc:HGNC:17944]	0	0	0	0	1	1	0	0	chr9:37780449-37785066 (-) // 92.3 // p13.2	-0.0106616	0.136654	0.699913	-0.0242499	0.0405558	0.212102	-0.0192346	0.0200325	0.284634	-0.0298965	0.0122019	0.169668	0.00259998	0.0893409	0.503995	-0.00501285	0.0987205	0.314689	0.00564632	0.112951	0.260958	51010	EXOSC3	0	0	0	0	0	0	0	0	0	0	166	163	268	243	178
51082	POLR1D	polymerase (RNA) I polypeptide D, 16kDa [Source:HGNC Symbol;Acc:HGNC:20422]	1	0	0	0	0	0	0	0	chr13:28196011-28197583 (+) // 90.77 // q12.2	0.0604959	0.0167886	0.329092	-0.0295654	0.0927232	0.320985	-0.0173294	0.368814	0.779176	0.0431672	0.0373804	0.288628	-0.00997447	0.255008	0.733239	-0.0122341	0.321067	0.571638	-0.0727353	0.000271062	0.00593762	51082	POLR1D	0	0	0	0	0	0	0	0	0	0	166	163	268	243	178
51135	IRAK4	interleukin-1 receptor-associated kinase 4 [Source:HGNC Symbol;Acc:HGNC:17967]	1	1	1	0	0	0	0	0	chr12:44152779-44181624 (+) // 64.39 // q12	-0.0111837	0.0455416	0.0455416	-0.063854	0.0455416	0.0455416	-0.0956045	0.0455416	0.0455416	-0.106788	0.0455416	0.0455416	-0.0359075	0.0455416	0.0455416	0.0317481	0.0455416	0.0455416	0.0429384	0.0455416	0.0455416	51135	IRAK4	0	0	19	1	0	0	0	0	0	3	166	163	68	202	178
51176	LEF1	lymphoid enhancer-binding factor 1 [Source:HGNC Symbol;Acc:HGNC:6551]	0	0	0	0	1	0	0	0	chr4:108984784-109088923 (-) // 99.61 // q25	0.184201	0.000865498	0.0749938	-0.153985	5.97611e-06	0.0055607	-0.165412	0.000775241	0.0878846	0.0187902	0.359151	0.724142	0.00479394	0.00742339	0.131035	0.0114255	0.16699	0.410014	-0.172775	9.88403e-07	0.000163336	51176	LEF1	0	0	0	0	0	0	0	5	0	0	166	163	268	243	178
51191	HERC5	HECT and RLD domain containing E3 ubiquitin protein ligase 5 [Source:HGNC Symbol;Acc:HGNC:24368]	1	0	0	0	0	0	0	0	chr4:89378306-89427310 (+) // 92.95 // q22.1	0.013841	0.0324915	0.0324915	-0.0476903	0.0324915	0.0324915	-0.0678829	0.0324915	0.0324915	-0.0540463	0.0324915	0.0324915	0.182616	0.0324915	0.0324915	0.0201857	0.0324915	0.0324915	0.0063483	0.0324915	0.0324915	51191	HERC5	21	18	39	33	1	0	0	0	0	0	3	20	1	10	129
51279	C1RL	complement component 1, r subcomponent-like [Source:HGNC Symbol;Acc:HGNC:21265]	1	0	0	0	1	0	0	0	chr12:7247150-7261793 (-) // 78.24 // p13.31	-0.0159773	0.563518	0.934487	-0.0171771	0.0611281	0.260274	0.0861232	0.0618392	0.434577	0.070148	0.0325411	0.271093	0.0327513	0.367112	0.815363	-0.103303	0.00204446	0.0543439	-0.0873234	0.00581951	0.0411194	51279	C1RL	0	0	0	0	0	0	0	0	0	0	166	163	268	243	178
51284	TLR7	toll-like receptor 7 [Source:HGNC Symbol;Acc:HGNC:15631]	1	1	1	0	0	0	0	0	chrX:12885205-12908499 (+) // 93.85 // p22.2	0.0397338	0.222105	0.794892	-0.0357221	0.146422	0.401447	-0.0783409	0.0690319	0.452719	-0.0386138	0.362661	0.726546	0.0112107	0.758781	0.95765	0.0426207	0.297761	0.550007	0.0028896	0.269344	0.449221	51284	TLR7	0	0	0	0	0	0	0	0	0	0	166	163	268	243	178
51295	ECSIT	ECSIT signalling integrator [Source:HGNC Symbol;Acc:HGNC:29548]	1	0	0	0	0	0	0	0	chr19:11616767-11630010 (-) // 99.42 // p13.2	0.0151264	0.041732	0.041732	0.0169527	0.041732	0.041732	0.0438204	0.041732	0.041732	0.0589399	0.041732	0.041732	0.065462	0.041732	0.041732	-0.0268663	0.041732	0.041732	-0.0419903	0.041732	0.041732	51295	ECSIT	0	0	0	0	0	0	0	0	0	0	166	163	268	243	178
51297	BPIFA1	BPI fold containing family A, member 1 [Source:HGNC Symbol;Acc:HGNC:15749]	1	0	0	0	0	0	0	0	chr20:31823817-31831110 (+) // 98.62 // q11.21	-0.0929955	0.0863675	0.0863675	1.44269e-05	0.0863675	0.0863675	0.0282297	0.0863675	0.0863675	-0.0647605	0.0863675	0.0863675	-0.0312014	0.0863675	0.0863675	-0.0282236	0.0863675	0.0863675	0.0647725	0.0863675	0.0863675	51297	BPIFA1	0	0	1	0	0	0	0	0	0	0	166	163	196	243	178
51311	TLR8	toll-like receptor 8 [Source:HGNC Symbol;Acc:HGNC:15632]	1	1	1	0	1	0	0	0	chrX:12924757-12940321 (+) // 99.85 // p22.2	-0.0882843	0.181124	0.757322	0.003737	0.0659731	0.269658	0.0788667	0.232783	0.67875	-0.00941779	0.84673	0.954063	-0.0363619	0.359225	0.810457	-0.0751266	0.0409833	0.202211	0.013156	0.0673075	0.189059	51311	TLR8	0	0	0	0	0	0	0	0	0	0	166	163	268	243	178
51428	DDX41	DEAD (Asp-Glu-Ala-Asp) box polypeptide 41 [Source:HGNC Symbol;Acc:HGNC:18674]	1	0	0	0	0	0	0	0	chr5:176938578-176943947 (-) // 92.92 // q35.3	-0.00510172	0.0360058	0.0360058	0.00383247	0.0360058	0.0360058	-0.059713	0.0360058	0.0360058	-0.0648149	0.0360058	0.0360058	-0.0102957	0.0360058	0.0360058	0.0635582	0.0360058	0.0360058	0.0686571	0.0360058	0.0360058	51428	DDX41	1	0	2	1	0	0	0	0	0	0	118	163	170	202	178
51447	IP6K2	inositol hexakisphosphate kinase 2 [Source:HGNC Symbol;Acc:HGNC:17313]	1	0	0	0	0	0	0	0	chr3:48725442-48732857 (-) // 95.74 // p21.31	-0.0675701	0.000551176	0.0584749	-0.0429986	0.0616872	0.261069	-0.0736418	0.00146145	0.107973	-0.141212	1.09916e-05	0.00250402	0.00435118	0.821125	0.969557	0.0306455	0.130382	0.361297	0.0982144	0.000224492	0.005204	51447	IP6K2	0	0	0	0	0	0	0	0	0	0	166	163	268	243	178
51517	NCKIPSD	NCK interacting protein with SH3 domain [Source:HGNC Symbol;Acc:HGNC:15486]	1	0	0	0	0	0	0	0	chr3:48702039-48703553 (-) // 39.04 // p21.31	7.5509e-05	0.535031	0.928093	0.0208148	0.0325506	0.189795	0.00641377	0.135247	0.569254	0.00648749	0.227871	0.613553	0.015168	0.222728	0.702979	0.0144056	0.00177186	0.050926	0.0143306	0.00580759	0.0410458	51517	NCKIPSD	0	0	0	0	0	0	0	0	0	0	166	163	268	243	178
51561	IL23A	interleukin 23, alpha subunit p19 [Source:HGNC Symbol;Acc:HGNC:15488]	1	0	0	0	1	1	1	0	chr12:56732685-56734193 (+) // 99.22 // q13.3	-0.0359962	0.000313309	0.000313309	0.016696	0.000313309	0.000313309	-0.0516728	0.000313309	0.000313309	-0.087669	0.000313309	0.000313309	0.205905	0.000313309	0.000313309	0.0683819	0.000313309	0.000313309	0.104377	0.000313309	0.000313309	51561	IL23A	0	0	0	0	0	0	0	0	0	0	166	163	268	243	178
51667	NUB1	negative regulator of ubiquitin-like proteins 1 [Source:HGNC Symbol;Acc:HGNC:17623]	1	0	0	0	0	0	0	0	chr7:151038857-151059507 (+) // 33.17 // q36.1	0.0264245	0.0498161	0.506178	-0.0165361	0.0328574	0.190547	-0.00532594	0.285897	0.722476	0.0211012	0.0122645	0.170193	0.0245619	0.00156744	0.0452427	-0.0112117	0.0406752	0.201424	-0.0376336	0.0028453	0.0261853	51667	NUB1	0	0	0	0	0	0	0	0	0	0	166	163	268	243	178
51728	POLR3K	polymerase (RNA) III (DNA directed) polypeptide K, 12.3 kDa [Source:HGNC Symbol;Acc:HGNC:14121]	1	0	0	0	0	0	0	0	chr16:97350-103610 (-) // 99.77 // p13.3	-0.00410741	0.538791	0.928674	-0.00174614	0.0306655	0.184266	-0.0128656	0.0608599	0.432212	-0.0169756	0.165718	0.54482	0.0485574	0.0157642	0.210376	0.0111187	0.617608	0.795528	0.015226	0.219707	0.394852	51728	POLR3K	0	0	0	0	0	0	0	0	0	0	166	163	268	243	178
51734	MSRB1	methionine sulfoxide reductase B1 [Source:HGNC Symbol;Acc:HGNC:14133]	1	0	0	0	0	0	0	0	chr16:1988244-1993246 (-) // 97.83 // p13.3	-0.0239737	0.0581837	0.0581837	0.0680241	0.0581837	0.0581837	0.0346806	0.0581837	0.0581837	0.0107082	0.0581837	0.0581837	-0.0154252	0.0581837	0.0581837	0.0333419	0.0581837	0.0581837	0.0573186	0.0581837	0.0581837	51734	MSRB1	0	0	0	0	0	0	0	0	0	0	166	163	268	243	178
51752	ERAP1	endoplasmic reticulum aminopeptidase 1 [Source:HGNC Symbol;Acc:HGNC:18173]	1	1	0	0	0	0	0	0	chr5:95998106-96112658 (-) // 89.67 // q15	0.124195	0.00321706	0.144056	-0.0393604	0.0351305	0.197548	-0.0229751	0.0254649	0.310093	0.101219	0.00958828	0.149949	0.0298374	0.0411601	0.35228	-0.0163833	0.00115867	0.0426315	-0.140579	1.05588e-05	0.000718932	51752	ERAP1	0	0	0	0	0	0	0	0	0	0	166	163	268	243	178
53833	IL20RB	interleukin 20 receptor beta [Source:HGNC Symbol;Acc:HGNC:6004]	0	0	0	0	1	1	0	1	chr3:136710864-136729921 (+) // 84.29 // q22.3	0.0238373	0.422214	0.422214	0.0154119	0.422214	0.422214	0.0159828	0.422214	0.422214	0.0398262	0.422214	0.422214	0.0284843	0.422214	0.422214	-0.000565647	0.422214	0.422214	-0.0244006	0.422214	0.422214	53833	IL20RB	0	0	0	0	0	0	0	0	0	0	166	163	268	243	178
54106	TLR9	toll-like receptor 9 [Source:HGNC Symbol;Acc:HGNC:15633]	1	1	1	0	0	0	0	0	chr3:52255180-52259651 (-) // 99.97 // p21.2	0.0841868	0.0217701	0.0217701	0.0226164	0.0217701	0.0217701	-0.00345361	0.0217701	0.0217701	0.0807259	0.0217701	0.0217701	0.0865256	0.0217701	0.0217701	0.0260635	0.0217701	0.0217701	-0.0581124	0.0217701	0.0217701	54106	TLR9	0	0	0	0	0	0	0	0	0	0	166	163	268	243	178
54209	TREM2	triggering receptor expressed on myeloid cells 2 [Source:HGNC Symbol;Acc:HGNC:17761]	1	0	0	0	0	0	0	0	chr6:41126252-41130914 (-) // 99.52 // p21.1	-0.0634001	0.000333958	0.000333958	0.169643	0.000333958	0.000333958	0.0705679	0.000333958	0.000333958	0.00716679	0.000333958	0.000333958	0.0457784	0.000333958	0.000333958	0.0990797	0.000333958	0.000333958	0.162481	0.000333958	0.000333958	54209	TREM2	0	0	2	1	0	0	0	0	0	0	166	163	170	202	178
54210	TREM1	triggering receptor expressed on myeloid cells 1 [Source:HGNC Symbol;Acc:HGNC:17760]	1	0	0	0	0	0	0	0	chr6:41243730-41254410 (-) // 96.49 // p21.1	-0.570512	3.75446e-05	3.75446e-05	0.384404	3.75446e-05	3.75446e-05	0.385553	3.75446e-05	3.75446e-05	-0.184961	3.75446e-05	3.75446e-05	-0.471417	3.75446e-05	3.75446e-05	-0.00114307	3.75446e-05	3.75446e-05	0.569365	3.75446e-05	3.75446e-05	54210	TREM1	12	13	27	23	13	0	0	0	0	1	29	35	36	58	47
54440	SASH3	SAM and SH3 domain containing 3 [Source:HGNC Symbol;Acc:HGNC:15975]	0	0	0	0	1	1	1	0	chrX:128913919-128929174 (+) // 93.5 // q26.1	0.0197588	0.335717	0.335717	0.00305528	0.335717	0.335717	-0.00570269	0.335717	0.335717	0.0140553	0.335717	0.335717	-0.0413577	0.335717	0.335717	0.00875937	0.335717	0.335717	-0.0109991	0.335717	0.335717	54440	SASH3	0	0	0	0	0	0	0	0	0	0	166	163	268	243	178
54472	TOLLIP	toll interacting protein [Source:HGNC Symbol;Acc:HGNC:16476]	1	0	0	0	0	0	0	0	chr11:1298023-1330837 (-) // 99.24 // p15.5	-0.0441703	0.255058	0.81886	0.0484582	0.0178531	0.140313	0.056068	0.0864573	0.491067	0.0118988	0.417066	0.763232	0.00394607	0.560658	0.900376	-0.00760891	0.369373	0.614785	0.0365566	0.129715	0.284115	54472	TOLLIP	0	0	0	0	0	0	0	0	0	0	166	163	268	243	178
54739	XAF1	XIAP associated factor 1 [Source:HGNC Symbol;Acc:HGNC:30932]	1	0	0	0	0	0	0	0	chr17:6659397-6676908 (+) // 78.13 // p13.1	-0.0871265	0.11748	0.671812	-0.25697	0.00143367	0.0401772	-0.188859	0.0410992	0.372746	-0.275983	0.00104851	0.0454385	0.0397814	0.536146	0.891921	-0.0681133	0.14341	0.379833	0.0190128	0.758723	0.854186	54739	XAF1	18	19	34	33	0	0	0	0	0	0	9	16	16	10	178
54795	TRPM4	transient receptor potential cation channel, subfamily M, member 4 [Source:HGNC Symbol;Acc:HGNC:17993]	0	0	0	0	1	1	0	0	chr19:49669404-49715091 (+) // 98.74 // q13.33	-0.0472937	0.000121955	0.000121955	0.148661	0.000121955	0.000121955	0.0299546	0.000121955	0.000121955	-0.017344	0.000121955	0.000121955	0.0209822	0.000121955	0.000121955	0.118719	0.000121955	0.000121955	0.166008	0.000121955	0.000121955	54795	TRPM4	0	0	0	0	0	0	0	0	0	0	166	163	268	243	178
54941	RNF125	ring finger protein 125, E3 ubiquitin protein ligase [Source:HGNC Symbol;Acc:HGNC:21150]	1	0	0	0	0	0	0	0	chr18:29598444-29649163 (+) // 83.82 // q12.1	-0.104712	0.246091	0.811518	-0.208996	0.00105102	0.0348691	-0.129185	0.0985059	0.514502	-0.233898	0.00195904	0.0642149	-0.0654779	0.147298	0.613156	-0.0798143	0.192966	0.441194	0.0249029	0.266748	0.446491	54941	RNF125	1	1	3	3	3	0	0	0	0	0	118	117	157	158	96
55122	AKIRIN2	akirin 2 [Source:HGNC Symbol;Acc:HGNC:21407]	1	0	0	0	0	0	0	0	chr6:88384399-88411985 (-) // 91.47 // q15	-0.000286159	0.0756321	0.583649	0.0290094	0.331401	0.603194	-0.0260466	0.0388257	0.363459	-0.026327	0.251485	0.636832	-0.0723105	0.0243038	0.266188	0.0550518	0.00808531	0.0972639	0.0553392	0.0388749	0.134547	55122	AKIRIN2	0	0	3	0	19	0	0	0	0	0	166	163	157	243	27
55366	LGR4	leucine-rich repeat containing G protein-coupled receptor 4 [Source:HGNC Symbol;Acc:HGNC:13299]	1	1	1	0	0	0	0	0	chr11:27387509-27494293 (-) // 97.89 // p14.1	0.0348066	0.0036835	0.154741	0.0268064	0.195647	0.464219	0.00616263	0.0537444	0.411761	0.0409723	0.0405921	0.29871	0.00761786	0.490332	0.874679	0.0206408	0.0170952	0.136101	-0.0141697	0.0110142	0.0614527	55366	LGR4	0	0	0	0	0	0	0	0	0	0	166	163	268	243	178
55593	OTUD5	OTU deubiquitinase 5 [Source:HGNC Symbol;Acc:HGNC:25402]	1	0	0	0	0	0	0	0	chrX:48779488-48814845 (-) // 90.32 // p11.23	0.034475	0.358651	0.871346	0.0147951	0.00718933	0.0886906	-0.0286183	0.0590335	0.429039	0.00585723	0.145229	0.519695	0.0648151	0.0113531	0.171852	0.0434091	0.0709024	0.266564	0.00893603	0.231281	0.40786	55593	OTUD5	0	0	0	0	0	0	0	0	0	0	166	163	268	243	178
55601	DDX60	DEAD (Asp-Glu-Ala-Asp) box polypeptide 60 [Source:HGNC Symbol;Acc:HGNC:25942]	1	1	1	0	0	0	0	0	chr4:169137442-169169394 (-) // 88.93 // q32.3	0.00505499	0.26916	0.26916	-0.100097	0.26916	0.26916	-0.0578211	0.26916	0.26916	-0.0527648	0.26916	0.26916	0.0517619	0.26916	0.26916	-0.0422755	0.26916	0.26916	-0.0473339	0.26916	0.26916	55601	DDX60	2	4	33	28	0	0	0	0	0	0	94	66	23	37	178
55703	POLR3B	polymerase (RNA) III (DNA directed) polypeptide B [Source:HGNC Symbol;Acc:HGNC:30348]	1	1	1	0	0	0	0	0	chr12:106750751-106751719 (-) // 88.4 // q23.3	0.0257955	0.0549639	0.525439	0.00256599	0.764172	0.893378	-0.0525491	0.00306251	0.143041	-0.0267512	0.150063	0.525335	0.0325324	0.114882	0.556226	0.0551147	0.00146909	0.0469449	0.0293191	0.0880034	0.223213	55703	POLR3B	0	0	0	0	0	0	0	0	0	0	166	163	268	243	178
55718	POLR3E	polymerase (RNA) III (DNA directed) polypeptide E (80kD) [Source:HGNC Symbol;Acc:HGNC:30347]	1	0	0	0	0	0	0	0	chr16:22308775-22340412 (-) // 83.77 // p12.2	0.0212949	0.337877	0.337877	0.0388014	0.337877	0.337877	-0.0049584	0.337877	0.337877	0.0163394	0.337877	0.337877	0.00197514	0.337877	0.337877	0.0437644	0.337877	0.337877	0.0224601	0.337877	0.337877	55718	POLR3E	0	0	0	0	0	0	0	0	0	0	166	163	268	243	178
55845	BRK1	BRICK1, SCAR/WAVE actin-nucleating complex subunit [Source:HGNC Symbol;Acc:HGNC:23057]	1	0	0	0	0	0	0	0	chr3:10157359-10168874 (-) // 98.37 // p25.3	-0.0704086	0.0226577	0.372956	0.0544231	0.00421787	0.06837	0.0571746	0.00447748	0.165075	-0.0132353	0.388866	0.744832	-0.0018977	0.606764	0.914091	-0.00274647	0.785189	0.895659	0.0676639	0.0258252	0.104708	55845	BRK1	0	0	0	0	0	0	0	0	5	0	166	163	268	243	178
56253	CRTAM	cytotoxic and regulatory T cell molecule [Source:HGNC Symbol;Acc:HGNC:24313]	1	1	1	0	1	0	0	0	chr11:122709254-122743345 (+) // 86.23 // q24.1	-0.060301	0.00070706	0.00070706	0.0315505	0.00070706	0.00070706	0.240522	0.00070706	0.00070706	0.180212	0.00070706	0.00070706	-0.0705241	0.00070706	0.00070706	-0.208971	0.00070706	0.00070706	-0.148671	0.00070706	0.00070706	56253	CRTAM	0	0	0	23	0	0	0	0	0	0	166	163	268	58	178
56829	ZC3HAV1	zinc finger CCCH-type, antiviral 1 [Source:HGNC Symbol;Acc:HGNC:23721]	1	1	1	0	0	0	0	0	chr7:138730642-138764892 (-) // 86.03 // q34	-0.00500573	0.0611905	0.547489	-0.0529239	0.0595938	0.256879	0.00955935	0.0593306	0.429255	0.00455445	0.000132827	0.0128314	0.0254774	0.175834	0.652857	-0.0624814	0.0027835	0.0610706	-0.0574808	2.29974e-05	0.00119141	56829	ZC3HAV1	0	0	1	0	0	0	0	0	0	0	166	163	196	243	178
56832	IFNK	interferon, kappa [Source:HGNC Symbol;Acc:HGNC:21714]	1	1	1	0	0	0	0	0	chr9:27524311-27526491 (+) // 98.78 // p21.2	-0.0157257	0.000666337	0.000666337	0.0535006	0.000666337	0.000666337	0.0705267	0.000666337	0.000666337	0.0547929	0.000666337	0.000666337	0.101206	0.000666337	0.000666337	-0.0170287	0.000666337	0.000666337	-0.00130334	0.000666337	0.000666337	56832	IFNK	0	0	0	0	0	0	0	0	0	0	166	163	268	243	178
57115	PGLYRP4	peptidoglycan recognition protein 4 [Source:HGNC Symbol;Acc:HGNC:30015]	1	0	0	0	0	0	0	0	chr1:153302598-153321045 (-) // 87.3 // q21.3	0.0374385	0.0803248	0.0803248	0.0107655	0.0803248	0.0803248	-0.0986616	0.0803248	0.0803248	-0.0612249	0.0803248	0.0803248	-0.0204604	0.0803248	0.0803248	0.109427	0.0803248	0.0803248	0.071996	0.0803248	0.0803248	57115	PGLYRP4	0	0	4	16	0	0	0	0	0	0	166	163	140	83	178
57161	PELI2	pellino E3 ubiquitin protein ligase family member 2 [Source:HGNC Symbol;Acc:HGNC:8828]	1	1	1	0	0	0	0	0	chr14:56585202-56768020 (+) // 98.87 // q22.3	-0.0255483	0.342668	0.864107	0.0308226	0.134939	0.386291	0.0321662	0.497414	0.84658	0.00661835	0.531308	0.828748	-0.0408861	0.175575	0.652855	-0.00134525	0.367713	0.613316	0.0242084	0.400703	0.577571	57161	PELI2	0	0	0	0	0	0	0	0	0	0	166	163	268	243	178
57162	PELI1	pellino E3 ubiquitin protein ligase 1 [Source:HGNC Symbol;Acc:HGNC:8827]	1	1	1	0	0	0	0	0	chr2:64319994-64339483 (-) // 64.46 // p14	0.00476552	0.26721	0.825321	-0.1244	0.0284046	0.17683	-0.0392094	0.402352	0.799106	-0.0344455	0.11161	0.465234	0.0346691	0.114506	0.555511	-0.0851907	0.169888	0.413416	-0.0899568	0.0275535	0.108693	57162	PELI1	1	0	7	15	2	0	0	0	0	0	118	163	124	88	105
57379	AICDA	activation-induced cytidine deaminase [Source:HGNC Symbol;Acc:HGNC:13203]	0	0	0	0	1	0	0	0	chr12:8754761-8765439 (-) // 82.26 // p13.31	0.0375391	0.335856	0.861324	-0.023855	0.297931	0.57233	-0.0710121	0.0192642	0.281097	-0.0334724	0.132597	0.499743	-0.0118151	0.715579	0.946901	0.0471524	0.0178172	0.138669	0.00961624	0.122091	0.274049	57379	AICDA	0	0	0	0	0	0	0	0	0	0	166	163	268	243	178
57402	S100A14	S100 calcium binding protein A14 [Source:HGNC Symbol;Acc:HGNC:18901]	1	1	1	0	0	0	0	0	chr1:153586733-153588790 (-) // 98.3 // q21.3	0.0132407	0.0074795	0.0074795	0.0537091	0.0074795	0.0074795	-0.0729744	0.0074795	0.0074795	-0.059737	0.0074795	0.0074795	0.0292762	0.0074795	0.0074795	0.126682	0.0074795	0.0074795	0.113447	0.0074795	0.0074795	57402	S100A14	0	0	0	0	0	0	0	0	0	0	166	163	268	243	178
57506	MAVS	mitochondrial antiviral signaling protein [Source:HGNC Symbol;Acc:HGNC:29233]	1	1	1	0	0	0	0	0	chr20:3853274-3854229 (+) // 17.41 // p13	-0.00721416	0.0810857	0.595836	-0.165959	0.000989033	0.0337749	-0.0451995	0.0679095	0.449245	-0.0524153	0.00289713	0.0796327	-0.0776673	0.0509664	0.393323	-0.120761	0.00340726	0.0668698	-0.113545	0.00183856	0.0198348	57506	MAVS	4	4	20	35	1	0	0	0	0	0	69	66	65	3	129
57690	TNRC6C	trinucleotide repeat containing 6C [Source:HGNC Symbol;Acc:HGNC:29318]	1	0	0	0	0	0	0	0	chr17:76008081-76027924 (+) // 65.65 // q25.3	0.0623716	0.00109052	0.0832958	0.0173295	0.0691149	0.276535	-0.0111209	0.372268	0.780876	0.0512485	0.000423613	0.0265549	0.0339944	0.114324	0.555123	0.0284488	0.126668	0.355951	-0.0339241	0.0085539	0.0524898	57690	TNRC6C	0	0	0	0	0	0	0	0	0	0	166	163	268	243	178
57761	TRIB3	tribbles pseudokinase 3 [Source:HGNC Symbol;Acc:HGNC:16228]	1	0	0	0	0	0	0	0	chr20:361674-377379 (+) // 95.29 // p13	-0.0632697	0.00612162	0.203783	0.0564938	0.00842949	0.0962178	0.0454275	0.0692509	0.453448	-0.0178458	0.2692	0.653826	0.0358244	0.171604	0.647511	0.0110632	0.0457535	0.213033	0.0743392	0.0137054	0.0704269	57761	TRIB3	0	0	0	0	0	0	0	0	0	0	166	163	268	243	178
57823	SLAMF7	SLAM family member 7 [Source:HGNC Symbol;Acc:HGNC:21394]	1	0	0	0	0	0	0	0	chr1:160709080-160723030 (+) // 97.21 // q23.3	0.300077	0.000881336	0.0756666	0.028366	0.405138	0.665683	0.0330524	0.265142	0.705501	0.33313	0.000231871	0.0184535	0.295978	0.00198708	0.0536513	-0.00469003	0.0982567	0.313869	-0.304765	0.00305278	0.0273393	57823	SLAMF7	1	0	1	0	4	0	0	0	0	0	118	163	196	243	89
58191	CXCL16	chemokine (C-X-C motif) ligand 16 [Source:HGNC Symbol;Acc:HGNC:16642]	1	0	0	0	0	0	0	0	chr17:4636835-4642735 (-) // 73.72 // p13.2	-0.376339	6.83939e-06	6.83939e-06	0.252464	6.83939e-06	6.83939e-06	0.117908	6.83939e-06	6.83939e-06	-0.258429	6.83939e-06	6.83939e-06	-0.222954	6.83939e-06	6.83939e-06	0.13455	6.83939e-06	6.83939e-06	0.510891	6.83939e-06	6.83939e-06	58191	CXCL16	19	23	26	21	21	0	0	0	0	0	8	5	39	65	17
58484	NLRC4	NLR family, CARD domain containing 4 [Source:HGNC Symbol;Acc:HGNC:16412]	1	1	1	0	0	0	0	0	chr2:32449522-32490801 (-) // 98.88 // p22.3	-0.178836	0.0206072	0.358187	0.0368806	0.596896	0.799007	-0.0195711	0.629034	0.900373	-0.198407	0.00603801	0.118198	-0.258065	1.9807e-05	0.00152099	0.0564562	0.416974	0.653333	0.235292	0.00136501	0.0165812	58484	NLRC4	7	11	0	13	15	0	0	0	0	0	50	44	268	100	42
58509	CACTIN	cactin, spliceosome C complex subunit [Source:HGNC Symbol;Acc:HGNC:29938]	1	1	1	0	0	0	0	0	chr19:3610642-3623963 (-) // 97.71 // p13.3	-0.0058921	0.266653	0.824852	0.0173898	0.288961	0.564003	-0.00460685	0.25824	0.699596	-0.0104996	0.155344	0.532628	0.0336298	0.0102535	0.161963	0.0219957	0.0521379	0.228027	0.0278911	0.0417746	0.140633	58509	CACTIN	0	0	0	0	0	0	0	0	0	0	166	163	268	243	178
59067	IL21	interleukin 21 [Source:HGNC Symbol;Acc:HGNC:6005]	1	1	1	0	0	0	0	0	chr4:123533782-123542212 (-) // 95.95 // q27	-0.0423959	0.175028	0.175028	0.0619559	0.175028	0.175028	0.0359054	0.175028	0.175028	-0.00648939	0.175028	0.175028	0.0411028	0.175028	0.175028	0.0260493	0.175028	0.175028	0.0684369	0.175028	0.175028	59067	IL21	0	0	1	0	0	0	0	0	0	0	166	163	196	243	178
60489	APOBEC3G	apolipoprotein B mRNA editing enzyme, catalytic polypeptide-like 3G [Source:HGNC Symbol;Acc:HGNC:17357]	1	0	0	0	0	0	0	0	chr22:39473135-39483747 (+) // 99.36 // q13.1	0.0818672	0.0271063	0.400875	0.0435528	0.0108076	0.108196	0.0298054	0.116465	0.544689	0.111672	0.00242802	0.0724528	0.08644	0.00986061	0.157732	0.0137471	0.00778197	0.0954846	-0.0681208	0.000785027	0.0117571	60489	APOBEC3G	0	0	0	0	0	0	0	0	0	0	166	163	268	243	178
63916	ELMO2	engulfment and cell motility 2 [Source:HGNC Symbol;Acc:HGNC:17233]	1	0	0	0	0	0	0	0	chr20:45001474-45017769 (-) // 95.98 // q13.12	-0.0366999	0.0790489	0.591458	0.00151938	0.169867	0.432188	-0.00981554	0.390278	0.791116	-0.0465126	0.00708806	0.129176	0.016227	0.343735	0.798786	0.0113336	0.0618714	0.248632	0.0480344	8.24091e-05	0.00269159	63916	ELMO2	0	0	0	0	0	0	0	0	0	0	166	163	268	243	178
64092	SAMSN1	SAM domain, SH3 domain and nuclear localization signals 1 [Source:HGNC Symbol;Acc:HGNC:10528]	0	0	0	0	1	1	0	1	chr21:15857954-15918662 (-) // 96.93 // q11.2	0.062363	0.0395459	0.463663	-0.0533633	0.0383784	0.206326	-0.124	0.00640255	0.186998	-0.0616365	0.0596968	0.355857	0.160788	0.00798309	0.13754	0.0706408	0.201266	0.451199	0.00827826	0.0080053	0.0503323	64092	SAMSN1	0	0	0	0	0	0	0	0	1	2	166	163	268	243	178
64127	NOD2	nucleotide-binding oligomerization domain containing 2 [Source:HGNC Symbol;Acc:HGNC:5331]	1	1	1	0	1	1	1	1	chr16:50731049-50766987 (+) // 98.51 // q12.1	-0.143564	5.05567e-05	5.05567e-05	0.112567	5.05567e-05	5.05567e-05	0.177905	5.05567e-05	5.05567e-05	0.0343425	5.05567e-05	5.05567e-05	-0.371538	5.05567e-05	5.05567e-05	-0.0653431	5.05567e-05	5.05567e-05	0.0782136	5.05567e-05	5.05567e-05	64127	NOD2	3	2	21	14	20	0	0	3	0	0	85	92	57	93	22
64135	IFIH1	interferon induced with helicase C domain 1 [Source:HGNC Symbol;Acc:HGNC:18873]	1	1	1	0	0	0	0	0	chr2:163166658-163175194 (-) // 88.96 // q24.2	-0.016726	0.170992	0.744407	0.0339543	0.474071	0.718103	-0.0305023	0.155607	0.594995	-0.0472311	0.003967	0.0948135	0.0105302	0.206555	0.687884	0.0644587	0.0672182	0.259307	0.0811859	0.00283356	0.026106	64135	IFIH1	0	0	10	1	0	0	0	0	0	0	166	163	109	202	178
64170	CARD9	caspase recruitment domain family, member 9 [Source:HGNC Symbol;Acc:HGNC:16391]	1	1	1	0	0	0	0	0	chr9:139258408-139268111 (-) // 99.82 // q34.3	0.0272956	0.0251775	0.0251775	0.0115815	0.0251775	0.0251775	-0.090932	0.0251775	0.0251775	-0.0636429	0.0251775	0.0251775	-0.10361	0.0251775	0.0251775	0.10251	0.0251775	0.0251775	0.0752314	0.0251775	0.0251775	64170	CARD9	0	0	0	0	0	0	0	0	0	0	166	163	268	243	178
64218	SEMA4A	sema domain, immunoglobulin domain (Ig), transmembrane domain (TM) and short cytoplasmic domain, (semaphorin) 4A [Source:HGNC Symbol;Acc:HGNC:10729]	0	0	0	0	1	0	0	0	chr1:156142676-156147534 (+) // 98.64 // q22	-0.111777	0.000860838	0.0747084	0.073574	0.000607411	0.0268849	0.0571069	0.0257374	0.310639	-0.0546722	0.183502	0.565644	-0.0041921	0.821464	0.969557	0.0164665	0.386809	0.629391	0.128242	4.73581e-06	0.00042934	64218	SEMA4A	0	0	0	0	0	0	0	0	0	0	166	163	268	243	178
64223	MLST8	MTOR associated protein, LST8 homolog [Source:HGNC Symbol;Acc:HGNC:24825]	1	0	0	0	0	0	0	0	chr16:2255731-2259417 (+) // 96.93 // p13.3	0.0523463	0.0747957	0.0747957	0.0359335	0.0747957	0.0747957	0.0108944	0.0747957	0.0747957	0.0632406	0.0747957	0.0747957	0.0490592	0.0747957	0.0747957	0.025043	0.0747957	0.0747957	-0.0273103	0.0747957	0.0747957	64223	MLST8	0	0	0	0	0	0	0	0	0	0	166	163	268	243	178
64581	CLEC7A	C-type lectin domain family 7, member A [Source:HGNC Symbol;Acc:HGNC:14558]	1	1	1	0	0	0	0	0	chr12:10279923-10282733 (-) // 83.78 // p13.2	-0.119523	0.0463307	0.494077	0.118357	0.0495249	0.234054	0.141056	0.0151461	0.257217	0.0215292	0.332965	0.705228	-0.229195	0.00011118	0.00609707	-0.0226986	0.232338	0.485296	0.0968244	0.142184	0.300446	64581	CLEC7A	6	12	11	23	19	0	0	0	0	0	55	38	103	58	27
65010	SLC26A6	solute carrier family 26 (anion exchanger), member 6 [Source:HGNC Symbol;Acc:HGNC:14472]	1	0	0	0	0	0	0	0	chr3:48663157-48672874 (-) // 100.0 // p21.31	-0.0799476	0.0146538	0.306151	0.00221309	0.403013	0.663937	0.0967325	0.006496	0.187622	0.0167899	0.651892	0.884396	-0.0575503	0.018115	0.226401	-0.0945186	0.000664036	0.0337001	-0.0145739	0.287827	0.46892	65010	SLC26A6	0	0	0	0	0	0	0	0	0	0	166	163	268	243	178
66005	CHID1	chitinase domain containing 1 [Source:HGNC Symbol;Acc:HGNC:28474]	1	0	0	0	0	0	0	0	chr11:869762-910808 (-) // 98.24 // p15.5	0.0153977	0.0424861	0.0424861	0.0385486	0.0424861	0.0424861	-0.0638163	0.0424861	0.0424861	-0.0484241	0.0424861	0.0424861	0.052235	0.0424861	0.0424861	0.102363	0.0424861	0.0424861	0.0869604	0.0424861	0.0424861	66005	CHID1	0	0	0	0	0	0	0	0	0	0	166	163	268	243	178
79065	ATG9A	autophagy related 9A [Source:HGNC Symbol;Acc:HGNC:22408]	1	0	0	0	0	0	0	0	chr2:220084102-220091655 (-) // 97.89 // q35	0.0139839	0.134072	0.134072	0.0340325	0.134072	0.134072	0.00374614	0.134072	0.134072	0.0177367	0.134072	0.134072	-0.0458067	0.134072	0.134072	0.0302937	0.134072	0.134072	0.0163109	0.134072	0.134072	79065	ATG9A	0	0	0	0	0	0	0	0	0	0	166	163	268	243	178
79109	MAPKAP1	mitogen-activated protein kinase associated protein 1 [Source:HGNC Symbol;Acc:HGNC:18752]	1	0	0	0	0	0	0	0	chr9:128200751-128469482 (-) // 98.64 // q33.3	-0.0783011	0.00042133	0.0499701	0.0660343	0.0133639	0.121152	0.0663501	0.0153737	0.258985	-0.0119511	0.0508969	0.331166	-0.075498	0.0284794	0.29024	-0.000316778	0.00146089	0.0469025	0.077981	3.39643e-05	0.00152633	79109	MAPKAP1	0	0	1	4	9	0	0	0	0	0	166	163	196	147	62
79132	DHX58	DEXH (Asp-Glu-X-His) box polypeptide 58 [Source:HGNC Symbol;Acc:HGNC:29517]	1	1	1	1	0	0	0	0	chr17:40253425-40264751 (-) // 97.82 // q21.2	-0.0286047	0.0379464	0.0379464	-0.0120753	0.0379464	0.0379464	-0.0793164	0.0379464	0.0379464	-0.107921	0.0379464	0.0379464	0.064331	0.0379464	0.0379464	0.0672394	0.0379464	0.0379464	0.0958434	0.0379464	0.0379464	79132	DHX58	2	0	33	27	0	0	0	0	0	0	94	163	23	40	178
79155	TNIP2	TNFAIP3 interacting protein 2 [Source:HGNC Symbol;Acc:HGNC:19118]	1	1	1	0	0	0	0	0	chr4:2743386-2758061 (-) // 96.79 // p16.3	-0.0777455	0.00498152	0.183101	0.0111577	0.130338	0.379347	0.046803	0.00361004	0.151597	-0.0309437	0.00777266	0.134882	0.121611	3.96595e-07	6.39642e-05	-0.0356471	0.0724388	0.269557	0.0420994	0.0183416	0.084698	79155	TNIP2	0	0	0	0	0	0	0	0	0	0	166	163	268	243	178
79465	ULBP3	UL16 binding protein 3 [Source:HGNC Symbol;Acc:HGNC:14895]	1	0	0	0	0	0	0	0	chr6:150384331-150390202 (-) // 99.02 // q25.1	-0.0783672	0.0750312	0.0750312	0.0403173	0.0750312	0.0750312	0.0411729	0.0750312	0.0750312	-0.0371919	0.0750312	0.0750312	0.0374244	0.0750312	0.0750312	-0.000861546	0.0750312	0.0750312	0.0775028	0.0750312	0.0750312	79465	ULBP3	0	0	0	0	0	0	0	0	0	0	166	163	268	243	178
79626	TNFAIP8L2	tumor necrosis factor, alpha-induced protein 8-like 2 [Source:HGNC Symbol;Acc:HGNC:26277]	1	0	0	0	0	0	0	0	chr1:151129124-151132225 (+) // 98.63 // q21.3	-0.0218791	0.00280759	0.00280759	0.0395736	0.00280759	0.00280759	-0.0129339	0.00280759	0.00280759	-0.0348119	0.00280759	0.00280759	-0.137411	0.00280759	0.00280759	0.0525133	0.00280759	0.00280759	0.0743821	0.00280759	0.00280759	79626	TNFAIP8L2	0	0	0	0	0	0	0	0	0	0	166	163	268	243	178
79671	NLRX1	NLR family member X1 [Source:HGNC Symbol;Acc:HGNC:29890]	1	0	0	0	0	0	0	0	chr11:119039439-119054725 (+) // 97.71 // q23.3	-0.0285345	0.370213	0.876444	0.00163706	0.409196	0.669102	-0.00674558	0.854456	0.969264	-0.0352805	0.238713	0.625228	-0.00121107	0.781249	0.962253	0.0083842	0.374297	0.619296	0.0369167	0.117265	0.267078	79671	NLRX1	0	0	0	0	0	0	0	0	0	0	166	163	268	243	178
79931	TNIP3	TNFAIP3 interacting protein 3 [Source:HGNC Symbol;Acc:HGNC:19315]	1	1	1	0	0	0	0	0	chr4:122052778-122079871 (-) // 82.27 // q27	-0.244471	1.7515e-17	1.7515e-17	0.204253	1.7515e-17	1.7515e-17	0.232206	1.7515e-17	1.7515e-17	-0.0122688	1.7515e-17	1.7515e-17	0.917531	1.7515e-17	1.7515e-17	-0.0279471	1.7515e-17	1.7515e-17	0.216523	1.7515e-17	1.7515e-17	79931	TNIP3	0	0	0	0	0	0	0	0	0	0	166	163	268	243	178
80143	SIKE1	suppressor of IKBKE 1 [Source:HGNC Symbol;Acc:HGNC:26119]	1	0	0	0	0	0	0	0	chr1:115315395-115323281 (+) // 91.71 // p13.2	0.0847591	0.000119923	0.024588	-0.0118984	0.18357	0.449633	-0.0195768	0.0980748	0.514363	0.0651784	0.00659306	0.12396	0.0141833	0.475266	0.869622	0.00767746	0.0276786	0.168276	-0.077076	0.000941864	0.0130808	80143	SIKE1	0	0	0	0	0	0	0	0	0	0	166	163	268	243	178
80328	ULBP2	UL16 binding protein 2 [Source:HGNC Symbol;Acc:HGNC:14894]	1	0	0	0	0	0	0	0	chr6:150263208-150268565 (+) // 100.0 // q25.1	0.0706283	0.256979	0.819728	0.0623999	0.130654	0.379839	-0.0447258	0.290783	0.725256	0.0259006	0.413412	0.760926	0.0764343	0.0218166	0.250808	0.107123	0.0803683	0.284272	0.0365039	0.504274	0.666985	80328	ULBP2	0	0	0	0	0	0	0	0	0	0	166	163	268	243	178
80329	ULBP1	UL16 binding protein 1 [Source:HGNC Symbol;Acc:HGNC:14893]	1	0	0	0	0	0	0	0	chr6:150285185-150291261 (+) // 99.86 // q25.1	-0.0137711	0.0643636	0.0643636	0.022034	0.0643636	0.0643636	-0.0433173	0.0643636	0.0643636	-0.0570884	0.0643636	0.0643636	-0.0264725	0.0643636	0.0643636	0.0653517	0.0643636	0.0643636	0.0791152	0.0643636	0.0643636	80329	ULBP1	0	0	0	0	0	0	0	0	0	0	166	163	268	243	178
80762	NDFIP1	Nedd4 family interacting protein 1 [Source:HGNC Symbol;Acc:HGNC:17592]	0	0	0	0	1	1	0	0	chr5:141488435-141532339 (+) // 97.44 // q31.3	0.00292575	0.41956	0.893071	-0.0891542	0.0149323	0.128127	-0.0444736	0.140461	0.576011	-0.041546	0.169206	0.549552	-0.0217152	0.321626	0.784421	-0.0446806	0.177751	0.422988	-0.047608	0.0944742	0.233458	80762	NDFIP1	0	0	0	0	0	0	0	0	0	0	166	163	268	243	178
81030	ZBP1	Z-DNA binding protein 1 [Source:HGNC Symbol;Acc:HGNC:16176]	1	1	0	0	0	0	0	0	chr20:56178903-56195529 (-) // 81.52 // q13.31	0.0281338	0.198091	0.773062	-0.0681773	0.0481675	0.230893	-0.0920913	0.0204204	0.286262	-0.0639585	0.264977	0.650135	0.00267872	0.617574	0.917028	0.0239117	0.050588	0.224286	-0.00421986	0.271986	0.452001	81030	ZBP1	0	0	23	6	0	0	0	0	0	0	166	163	49	132	178
81035	COLEC12	collectin sub-family member 12 [Source:HGNC Symbol;Acc:HGNC:16016]	1	1	1	0	0	0	0	0	chr18:319567-480759 (-) // 84.99 // p11.32	-0.0482168	0.0782308	0.0782308	0.0723802	0.0782308	0.0782308	0.0553067	0.0782308	0.0782308	0.00709501	0.0782308	0.0782308	0.0121252	0.0782308	0.0782308	0.0170667	0.0782308	0.0782308	0.0652828	0.0782308	0.0782308	81035	COLEC12	0	0	0	0	0	0	0	0	0	0	166	163	268	243	178
81494	CFHR5	complement factor H-related 5 [Source:HGNC Symbol;Acc:HGNC:24668]	1	0	0	0	0	0	0	0	chr1:196946707-196978804 (+) // 82.08 // q31.3	-0.0910227	0.000469829	0.000469829	0.0278052	0.000469829	0.000469829	-0.013308	0.000469829	0.000469829	-0.104331	0.000469829	0.000469829	-0.00144053	0.000469829	0.000469829	0.0411168	0.000469829	0.000469829	0.132142	0.000469829	0.000469829	81494	CFHR5	0	0	0	0	0	0	0	0	0	0	166	163	268	243	178
81622	UNC93B1	unc-93 homolog B1 (C. elegans) [Source:HGNC Symbol;Acc:HGNC:13481]	1	1	1	0	0	0	0	0	chr11:67758574-67771554 (-) // 99.56 // q13.2	-0.0436837	0.222559	0.795271	0.0475378	0.122517	0.36842	0.0144888	0.643062	0.904794	-0.0291965	0.215657	0.602902	-0.0518137	0.0399065	0.346035	0.0330508	0.360887	0.606936	0.0767332	0.0503345	0.157864	81622	UNC93B1	0	0	0	0	0	0	0	0	0	0	166	163	268	243	178
81793	TLR10	toll-like receptor 10 [Source:HGNC Symbol;Acc:HGNC:15634]	1	1	1	0	0	0	0	0	chr4:38774658-38784579 (-) // 95.26 // p14	0.0659763	0.225987	0.797761	-0.0217555	0.351907	0.621222	-0.00158376	0.25827	0.699596	0.0644021	0.0224985	0.228432	0.0670752	0.173494	0.650063	-0.0201716	0.0530641	0.230019	-0.0861508	0.00175249	0.0192599	81793	TLR10	0	0	0	0	0	0	0	0	0	0	166	163	268	243	178
81844	TRIM56	tripartite motif containing 56 [Source:HGNC Symbol;Acc:HGNC:19028]	1	0	0	0	0	0	0	0	chr7:100732048-100733895 (+) // 82.85 // q22.1	0.00502624	0.00502231	0.00502231	-0.103472	0.00502231	0.00502231	-0.0293318	0.00502231	0.00502231	-0.0242994	0.00502231	0.00502231	-0.0334263	0.00502231	0.00502231	-0.0741403	0.00502231	0.00502231	-0.0791716	0.00502231	0.00502231	81844	TRIM56	1	0	0	2	0	0	0	0	0	0	118	163	268	178	178
83666	PARP9	poly (ADP-ribose) polymerase family, member 9 [Source:HGNC Symbol;Acc:HGNC:24118]	1	1	0	0	0	0	0	0	chr3:122246772-122283424 (-) // 99.6 // q21.1	0.0438573	0.283728	0.834935	-0.08632	0.0744002	0.287507	-0.0767097	0.138039	0.572331	-0.0328534	0.606497	0.863969	0.201179	0.0024719	0.0625409	-0.00961068	0.32586	0.575966	-0.0534663	0.217898	0.392553	83666	PARP9	13	15	36	31	1	0	0	0	0	0	27	29	9	28	129
83700	JAM3	junctional adhesion molecule 3 [Source:HGNC Symbol;Acc:HGNC:15532]	0	0	0	0	1	0	0	0	chr11:134018528-134021896 (+) // 98.82 // q25	0.00519688	0.13749	0.700951	-0.0652907	0.0126703	0.117987	0.00558102	0.17168	0.615555	0.0107783	0.279401	0.663247	0.00735531	0.0111558	0.17009	-0.0708722	0.0688992	0.262699	-0.0760703	0.000543348	0.00926046	83700	JAM3	0	0	0	0	0	0	0	0	0	0	166	163	268	243	178
83737	ITCH	itchy E3 ubiquitin protein ligase [Source:HGNC Symbol;Acc:HGNC:13890]	1	1	1	0	0	0	0	0	chr20:32957198-33095897 (+) // 96.98 // q11.22	0.061943	0.0286737	0.41094	-0.0164922	0.0293076	0.17964	0.0163562	0.0154448	0.258985	0.0782998	0.0103236	0.155812	-0.0604266	0.0182663	0.227342	-0.0328477	0.0798793	0.283505	-0.0947926	0.000438171	0.00808266	83737	ITCH	7	2	16	9	25	0	0	0	0	0	50	92	82	121	8
84126	ATRIP	ATR interacting protein [Source:HGNC Symbol;Acc:HGNC:33499]	1	0	0	0	0	0	0	0	chr3:48488217-48507054 (+) // 98.05 // p21.31	-0.051752	0.0851342	0.0851342	0.0073534	0.0851342	0.0851342	0.0176512	0.0851342	0.0851342	-0.0340983	0.0851342	0.0851342	0.0715842	0.0851342	0.0851342	-0.0103058	0.0851342	0.0851342	0.0414533	0.0851342	0.0851342	84126	ATRIP	0	0	0	0	0	0	0	0	0	0	166	163	268	243	178
84166	NLRC5	NLR family, CARD domain containing 5 [Source:HGNC Symbol;Acc:HGNC:29933]	1	1	0	0	0	0	0	0	chr16:57114730-57117431 (+) // 94.76 // q13	0.0442402	1.88986e-05	1.88986e-05	-0.165951	1.88986e-05	1.88986e-05	-0.0618015	1.88986e-05	1.88986e-05	-0.0175587	1.88986e-05	1.88986e-05	0.044548	1.88986e-05	1.88986e-05	-0.104148	1.88986e-05	1.88986e-05	-0.148391	1.88986e-05	1.88986e-05	84166	NLRC5	0	0	0	2	0	0	0	0	1	0	166	163	268	178	178
84174	SLA2	Src-like-adaptor 2 [Source:HGNC Symbol;Acc:HGNC:17329]	0	0	0	0	1	0	0	0	chr20:35242268-35269738 (-) // 99.73 // q11.23	0.0102173	0.207909	0.78304	0.117861	0.00183082	0.0453351	0.00767907	0.455696	0.827772	0.0178958	0.0258351	0.243835	0.103656	0.0110278	0.169129	0.11018	0.0407252	0.201525	0.099968	0.00462963	0.0355805	84174	SLA2	0	0	0	0	0	0	0	0	0	0	166	163	268	243	178
84282	RNF135	ring finger protein 135 [Source:HGNC Symbol;Acc:HGNC:21158]	1	1	0	0	0	0	0	0	chr17:29298040-29326925 (+) // 66.26 // q11.2	-0.063074	0.29692	0.843287	-0.00299603	0.415766	0.67396	0.0928446	0.0675871	0.448741	0.0297752	0.22436	0.610565	-0.23676	5.3529e-05	0.00338738	-0.0958406	0.148832	0.387151	-0.032766	0.572205	0.722175	84282	RNF135	0	1	5	18	9	0	0	0	0	0	166	117	135	77	62
84335	AKT1S1	AKT1 substrate 1 (proline-rich) [Source:HGNC Symbol;Acc:HGNC:28426]	1	0	0	0	0	0	0	0	chr19:50372298-50380452 (-) // 96.49 // q13.33	0.0416272	0.149524	0.715416	0.103542	0.00597258	0.0805709	0.0367701	0.289237	0.724284	0.0783948	0.0616953	0.36115	0.0153251	0.55943	0.899918	0.0667745	0.159378	0.399963	0.0251498	0.235436	0.412382	84335	AKT1S1	1	0	1	1	0	0	0	0	0	0	118	163	196	202	178
84433	CARD11	caspase recruitment domain family, member 11 [Source:HGNC Symbol;Acc:HGNC:16393]	1	0	0	0	0	0	0	0	chr7:3080567-3083579 (-) // 60.88 // p22.2	0.00439528	0.300504	0.844868	-0.118952	0.000308298	0.0202842	-0.0737951	0.100972	0.518762	-0.0694029	0.0361633	0.284452	0.00894637	0.0575563	0.416365	-0.0451603	0.0862359	0.294022	-0.0495499	0.137039	0.293537	84433	CARD11	1	0	0	0	0	0	0	0	0	0	118	163	268	243	178
84659	RNASE7	ribonuclease, RNase A family, 7 [Source:HGNC Symbol;Acc:HGNC:19278]	1	0	0	0	0	0	0	0	chr14:21510240-21514097 (+) // 83.3 // q11.2	0.0534464	0.119044	0.67384	0.0148543	0.287081	0.562465	-0.069222	0.00132205	0.104064	-0.0157765	0.0701579	0.381376	-0.0281185	0.171463	0.647427	0.084076	0.00557354	0.0826356	0.0306297	0.181804	0.35087	84659	RNASE7	0	0	0	0	0	0	0	0	0	0	166	163	268	243	178
85363	TRIM5	tripartite motif containing 5 [Source:HGNC Symbol;Acc:HGNC:16276]	1	1	1	0	0	0	0	0	chr11:5684792-5701462 (-) // 65.91 // p15.4	0.0317633	0.523422	0.925895	0.0157672	0.377678	0.643234	0.0717227	0.0399563	0.3684	0.103489	0.00823385	0.139376	-0.0188432	0.696325	0.941015	-0.0559528	0.0216809	0.151474	-0.0877177	0.00381769	0.0315306	85363	TRIM5	0	0	0	0	0	0	0	0	0	0	166	163	268	243	178
89857	KLHL6	kelch-like family member 6 [Source:HGNC Symbol;Acc:HGNC:18653]	0	0	0	0	1	0	0	0	chr3:183207739-183273477 (-) // 86.05 // q27.1	0.154861	0.00123896	0.08786	-0.143165	0.000614381	0.0269709	-0.0484056	0.0163474	0.26487	0.10646	0.0107514	0.159037	-0.00645542	0.243572	0.722705	-0.0947624	0.00155934	0.0482064	-0.249626	1.33101e-08	1.03961e-05	89857	KLHL6	0	0	0	0	0	0	0	0	0	0	166	163	268	243	178
90268	OTULIN	OTU deubiquitinase with linear linkage specificity [Source:HGNC Symbol;Acc:HGNC:25118]	1	1	1	0	0	0	0	0	chr5:14664857-14693768 (+) // 92.05 // p15.2	-0.0554771	0.0472702	0.497636	0.0287836	0.0517226	0.2388	-0.0221283	0.025731	0.310639	-0.0776088	0.00146607	0.0545852	0.0558521	0.0277676	0.286621	0.0509185	0.0534059	0.230635	0.106397	0.00449532	0.0349867	90268	OTULIN	0	0	0	0	0	0	0	0	0	0	166	163	268	243	178
90865	IL33	interleukin 33 [Source:HGNC Symbol;Acc:HGNC:16028]	0	0	0	0	1	1	0	1	chr9:6241681-6257982 (+) // 99.81 // p24.1	0.0310281	0.155209	0.155209	0.0258226	0.155209	0.155209	-0.0178493	0.155209	0.155209	0.0131835	0.155209	0.155209	-0.00527547	0.155209	0.155209	0.0436665	0.155209	0.155209	0.0126402	0.155209	0.155209	90865	IL33	0	0	0	0	0	0	0	0	1	0	166	163	268	243	178
91543	RSAD2	radical S-adenosyl methionine domain containing 2 [Source:HGNC Symbol;Acc:HGNC:30908]	1	1	1	0	1	1	1	0	chr2:7017918-7037455 (+) // 77.44 // p25.2	0.075731	0.435032	0.898258	-0.229138	0.0833061	0.304396	-0.0635557	0.544914	0.868413	0.0121788	0.831433	0.949507	0.174368	0.133309	0.589664	-0.165582	0.176891	0.421933	-0.241315	0.101031	0.243622	91543	RSAD2	10	18	37	33	0	1	1	1	0	0	32	20	6	10	178
114548	NLRP3	NLR family, pyrin domain containing 3 [Source:HGNC Symbol;Acc:HGNC:16400]	1	0	0	0	0	0	0	0	chr1:247587920-247612404 (+) // 92.61 // q44	-0.199045	0.00012428	0.024588	0.297676	0.000210568	0.017448	0.0976316	0.062391	0.436139	-0.101413	0.0201886	0.216752	0.396024	4.89949e-11	2.97644e-08	0.200041	0.00249183	0.0581282	0.399087	1.12533e-08	9.28196e-06	114548	NLRP3	0	0	5	0	0	0	0	0	0	0	166	163	135	243	178
114609	TIRAP	toll-interleukin 1 receptor (TIR) domain containing adaptor protein [Source:HGNC Symbol;Acc:HGNC:17192]	1	1	1	0	0	0	0	0	chr11:126153001-126167398 (+) // 68.91 // q24.2	-0.0304259	0.210497	0.786388	-0.00427802	0.0102355	0.10559	-0.0153203	0.303228	0.733583	-0.0457447	0.0523096	0.33596	-0.0630246	0.000595193	0.0223965	0.0110435	0.0123063	0.117139	0.0414661	4.57833e-05	0.00182316	114609	TIRAP	0	0	0	0	0	0	0	0	0	0	166	163	268	243	178
114770	PGLYRP2	peptidoglycan recognition protein 2 [Source:HGNC Symbol;Acc:HGNC:30013]	1	0	0	0	0	0	0	0	chr19:15579462-15586694 (-) // 100.0 // p13.12	-0.043866	0.0142849	0.0142849	-0.0983743	0.0142849	0.0142849	0.0336098	0.0142849	0.0142849	-0.0102579	0.0142849	0.0142849	-0.0262506	0.0142849	0.0142849	-0.131983	0.0142849	0.0142849	-0.0881167	0.0142849	0.0142849	114770	PGLYRP2	0	0	0	0	0	0	0	0	0	0	166	163	268	243	178
114771	PGLYRP3	peptidoglycan recognition protein 3 [Source:HGNC Symbol;Acc:HGNC:30014]	1	0	0	0	0	0	0	0	chr1:153270337-153283194 (-) // 99.91 // q21.3	0.0425463	0.0185094	0.0185094	0.0931004	0.0185094	0.0185094	-0.0049859	0.0185094	0.0185094	0.0375509	0.0185094	0.0185094	0.0473988	0.0185094	0.0185094	0.0980826	0.0185094	0.0185094	0.0555427	0.0185094	0.0185094	114771	PGLYRP3	0	0	0	1	0	0	0	0	0	0	166	163	268	202	178
115004	MB21D1	Mab-21 domain containing 1 [Source:HGNC Symbol;Acc:HGNC:21367]	1	1	1	0	0	0	0	0	chr6:74134592-74161996 (-) // 91.62 // q13	-0.00231545	0.0755247	0.583566	-0.0542527	0.0057369	0.0795498	-0.0303264	0.521193	0.858174	-0.0326439	0.0071165	0.129439	-0.0881916	0.0077453	0.134736	-0.0239278	0.0473458	0.217313	-0.0216122	0.0296772	0.114031	115004	MB21D1	0	0	0	0	0	0	0	0	0	0	166	163	268	243	178
115362	GBP5	guanylate binding protein 5 [Source:HGNC Symbol;Acc:HGNC:19895]	1	0	0	0	0	0	0	0	chr1:89726264-89728403 (-) // 94.41 // p22.2	0.117272	0.0434228	0.480401	-0.0350967	0.517788	0.748401	-0.116169	0.0308012	0.333106	0.00110213	0.619029	0.869386	0.18033	2.62865e-06	0.000300521	0.0810728	0.116504	0.340798	-0.0361967	0.326992	0.509207	115362	GBP5	0	0	18	0	0	0	0	0	0	0	166	163	73	243	178
115650	TNFRSF13C	tumor necrosis factor receptor superfamily, member 13C [Source:HGNC Symbol;Acc:HGNC:17755]	0	0	0	0	1	1	1	0	chr22:42321035-42322782 (-) // 95.02 // q13.2	0.0437225	0.0553745	0.0553745	0.0121539	0.0553745	0.0553745	-0.0686997	0.0553745	0.0553745	-0.024973	0.0553745	0.0553745	0.0892405	0.0553745	0.0553745	0.0808486	0.0553745	0.0553745	0.0371292	0.0553745	0.0553745	115650	TNFRSF13C	0	0	0	0	0	0	0	0	0	0	166	163	268	243	178
117145	THEM4	thioesterase superfamily member 4 [Source:HGNC Symbol;Acc:HGNC:17947]	1	0	0	0	0	0	0	0	chr1:151846840-151882284 (-) // 80.04 // q21.3	0.0545999	0.00646151	0.208427	-0.111598	0.000133381	0.0147761	0.00429815	0.104112	0.524639	0.0588997	0.00391546	0.0942658	-0.0678668	0.0409181	0.351043	-0.115898	0.00150379	0.04728	-0.170499	6.45195e-06	0.000527446	117145	THEM4	0	1	10	9	0	0	0	0	0	0	166	117	109	121	178
117157	SH2D1B	SH2 domain containing 1B [Source:HGNC Symbol;Acc:HGNC:30416]	1	1	1	0	0	0	0	0	chr1:162365352-162381917 (-) // 62.46 // q23.3	0.0255502	0.732527	0.970673	0.0171951	0.485646	0.726476	-0.0533479	0.162025	0.603226	-0.0278002	0.247744	0.633258	-0.00468849	0.941792	0.990825	0.0705464	0.259761	0.51211	0.0449969	0.390197	0.56871	117157	SH2D1B	4	1	1	0	0	0	0	0	0	0	69	117	196	243	178
117285	DEFB118	defensin, beta 118 [Source:HGNC Symbol;Acc:HGNC:16196]	1	0	0	0	0	0	0	0	chr20:29956441-29961165 (+) // 100.0 // q11.21	-0.0226732	0.107028	0.107028	0.0911514	0.107028	0.107028	0.0325382	0.107028	0.107028	0.0098631	0.107028	0.107028	0.0223465	0.107028	0.107028	0.0586213	0.107028	0.107028	0.0812987	0.107028	0.107028	117285	DEFB118	0	0	21	11	2	0	0	0	1	6	166	163	57	114	105
118460	EXOSC6	exosome component 6 [Source:HGNC Symbol;Acc:HGNC:19055]	0	0	0	0	1	0	0	0	chr16:70284394-70285848 (-) // 76.56 // q22.1	-0.00604822	0.175721	0.751472	-0.0398082	0.0203359	0.149645	-0.0132447	0.0542146	0.412925	-0.0192919	0.101633	0.447197	0.00897402	0.412328	0.841607	-0.0265628	0.0202077	0.146378	-0.0205159	0.288959	0.470122	118460	EXOSC6	0	0	0	0	0	0	0	4	0	0	166	163	268	243	178
118788	PIK3AP1	phosphoinositide-3-kinase adaptor protein 1 [Source:HGNC Symbol;Acc:HGNC:30034]	1	1	1	0	0	0	0	0	chr10:98354965-98388250 (-) // 77.86 // q24.1	0.114467	0.00478277	0.178985	0.0986661	0.108051	0.346573	0.0505047	0.013692	0.247556	0.164971	0.00669891	0.125012	-0.00493216	0.693378	0.939914	0.0481693	0.115081	0.338848	-0.066299	0.156133	0.318678	118788	PIK3AP1	0	1	0	0	2	0	0	0	0	0	166	117	268	243	105
124599	CD300LB	CD300 molecule-like family member b [Source:HGNC Symbol;Acc:HGNC:30811]	1	0	0	0	0	0	0	0	chr17:72517313-72527605 (-) // 98.19 // q25.1	-0.159536	0.0328713	0.432425	0.135581	0.0255046	0.167685	0.127184	0.0311306	0.33446	-0.0323525	0.39922	0.751146	-0.282042	2.29177e-05	0.0017048	0.00839692	0.730871	0.864176	0.167938	0.0194495	0.0879835	124599	CD300LB	0	3	0	1	0	0	0	0	0	0	166	81	268	202	178
130120	REG3G	regenerating islet-derived 3 gamma [Source:HGNC Symbol;Acc:HGNC:29595]	1	1	1	0	0	0	0	0	chr2:79254930-79255628 (+) // 89.03 // p12	-0.0397789	0.0150428	0.0150428	0.0860908	0.0150428	0.0150428	0.0495193	0.0150428	0.0150428	0.00973413	0.0150428	0.0150428	0.0224175	0.0150428	0.0150428	0.0365807	0.0150428	0.0150428	0.0763675	0.0150428	0.0150428	130120	REG3G	0	0	0	0	0	0	0	0	1	0	166	163	268	243	178
135250	RAET1E	retinoic acid early transcript 1E [Source:HGNC Symbol;Acc:HGNC:16793]	1	0	0	0	1	0	0	0	chr6:150209600-150219238 (-) // 84.76 // q25.1	-0.045162	0.0292211	0.0292211	0.102551	0.0292211	0.0292211	0.0466727	0.0292211	0.0292211	0.00151404	0.0292211	0.0292211	0.0404717	0.0292211	0.0292211	0.0558759	0.0292211	0.0292211	0.101045	0.0292211	0.0292211	135250	RAET1E	0	0	2	2	0	0	0	1	0	0	166	163	170	178	178
140564	APOBEC3D	apolipoprotein B mRNA editing enzyme, catalytic polypeptide-like 3D [Source:HGNC Symbol;Acc:HGNC:17354]	1	0	0	0	0	0	0	0	chr22:39417226-39421676 (+) // 78.5 // q13.1	-0.0548253	0.161192	0.161192	0.029672	0.161192	0.161192	0.0402472	0.161192	0.161192	-0.0145783	0.161192	0.161192	0.0269558	0.161192	0.161192	-0.0105776	0.161192	0.161192	0.0442542	0.161192	0.161192	140564	APOBEC3D	0	0	0	0	0	0	0	0	0	0	166	163	268	243	178
140850	DEFB127	defensin, beta 127 [Source:HGNC Symbol;Acc:HGNC:16206]	1	0	0	0	0	0	0	0	chr20:138110-139804 (+) // 96.98 // p13	-0.0703741	0.0110756	0.0110756	0.0080709	0.0110756	0.0110756	-0.0291375	0.0110756	0.0110756	-0.0995115	0.0110756	0.0110756	-0.0696124	0.0110756	0.0110756	0.0371995	0.0110756	0.0110756	0.107581	0.0110756	0.0110756	140850	DEFB127	0	0	0	0	0	0	0	0	0	0	166	163	268	243	178
145957	NRG4	neuregulin 4 [Source:HGNC Symbol;Acc:HGNC:29862]	1	0	0	0	0	0	0	0	chr15:76235169-76304724 (-) // 57.9 // q24.2	-0.00964339	0.474147	0.474147	0.0186199	0.474147	0.474147	0.00838649	0.474147	0.474147	-0.00125569	0.474147	0.474147	-0.0133415	0.474147	0.474147	0.0102356	0.474147	0.474147	0.0198869	0.474147	0.474147	145957	NRG4	0	0	0	0	0	0	0	0	0	0	166	163	268	243	178
146433	IL34	interleukin 34 [Source:HGNC Symbol;Acc:HGNC:28529]	1	0	0	0	0	0	0	0	chr16:70694142-70694584 (+) // 98.66 // q22.1	0.0029545	0.0613913	0.0613913	0.0865936	0.0613913	0.0613913	-0.00225959	0.0613913	0.0613913	0.000692327	0.0613913	0.0613913	0.0116674	0.0613913	0.0613913	0.0888607	0.0613913	0.0613913	0.0859141	0.0613913	0.0613913	146433	IL34	0	0	0	3	1	0	0	0	0	0	166	163	268	158	129
147179	WIPF2	WAS/WASL interacting protein family, member 2 [Source:HGNC Symbol;Acc:HGNC:30923]	1	0	0	0	0	0	0	0	chr17:38412689-38439055 (+) // 90.98 // q21.2	-0.0561673	0.0348951	0.441991	-0.0167754	0.229205	0.502524	0.0439736	0.0817541	0.480976	-0.0121951	0.0142111	0.183961	-0.0425434	0.062192	0.431716	-0.0607471	0.00967702	0.105355	-0.00458052	0.0527272	0.162467	147179	WIPF2	0	0	0	0	0	0	0	0	0	0	166	163	268	243	178
147945	NLRP4	NLR family, pyrin domain containing 4 [Source:HGNC Symbol;Acc:HGNC:22943]	1	0	0	0	0	0	0	0	chr19:56390258-56393218 (+) // 92.04 // q13.43	0.0330036	0.0528166	0.0528166	0.0299829	0.0528166	0.0528166	0.038689	0.0528166	0.0528166	0.071694	0.0528166	0.0528166	0.0123684	0.0528166	0.0528166	-0.00869385	0.0528166	0.0528166	-0.0416978	0.0528166	0.0528166	147945	NLRP4	0	0	0	0	0	0	0	0	0	0	166	163	268	243	178
148022	TICAM1	toll-like receptor adaptor molecule 1 [Source:HGNC Symbol;Acc:HGNC:18348]	1	1	1	0	0	0	0	0	chr19:4815943-4817980 (-) // 95.25 // p13.3	-0.0558357	0.00133876	0.00133876	0.0676662	0.00133876	0.00133876	0.156008	0.00133876	0.00133876	0.100184	0.00133876	0.00133876	0.0779676	0.00133876	0.00133876	-0.0883529	0.00133876	0.00133876	-0.0325171	0.00133876	0.00133876	148022	TICAM1	0	0	0	0	0	0	0	0	10	3	166	163	268	243	178
149041	RC3H1	ring finger and CCCH-type domains 1 [Source:HGNC Symbol;Acc:HGNC:29434]	0	0	0	0	1	1	0	1	chr1:173985580-173991508 (-) // 79.52 // q25.1	-0.0440627	0.0805686	0.594637	-0.0389016	0.0585372	0.254514	0.105783	0.00945679	0.217157	0.0617205	0.00153206	0.0562183	-0.0497453	0.0994687	0.525968	-0.144687	0.0114956	0.113987	-0.100626	0.00776381	0.0493933	149041	RC3H1	0	0	0	0	0	2	1	4	0	0	166	163	268	243	178
149233	IL23R	interleukin 23 receptor [Source:HGNC Symbol;Acc:HGNC:19100]	1	0	0	0	1	1	1	0	chr1:67632168-67725648 (+) // 81.44 // p31.3	-0.0153547	0.72122	0.968225	0.0930655	0.00822383	0.0951011	0.0275313	0.289156	0.724284	0.0121727	0.423958	0.767093	0.024758	0.333445	0.792173	0.0655374	0.0994579	0.315692	0.0808895	0.0280308	0.10992	149233	IL23R	0	0	0	0	0	0	0	0	0	0	166	163	268	243	178
152831	KLB	klotho beta [Source:HGNC Symbol;Acc:HGNC:15527]	1	0	0	0	0	0	0	0	chr4:39452050-39453138 (+) // 97.57 // p14	-0.0322401	0.126955	0.685897	0.00391268	0.5292	0.755578	0.0179479	0.355267	0.770756	-0.0142919	0.481334	0.801174	-0.0207026	0.395528	0.832212	-0.0140344	0.722198	0.859647	0.0182027	0.192569	0.363536	152831	KLB	0	0	0	0	0	0	0	0	0	0	166	163	268	243	178
153090	DAB2IP	DAB2 interacting protein [Source:HGNC Symbol;Acc:HGNC:17294]	1	1	1	0	0	0	0	0	chr9:124522495-124547809 (+) // 98.59 // q33.2	0.00225694	0.0369993	0.454388	0.0214067	0.11774	0.361481	-0.00320619	0.264188	0.704711	-0.000948198	0.115247	0.471819	-0.0109039	0.475198	0.869596	0.0246167	0.279097	0.531817	0.0223543	0.0373225	0.131128	153090	DAB2IP	0	0	0	0	0	0	0	0	0	1	166	163	268	243	178
165918	RNF168	ring finger protein 168, E3 ubiquitin protein ligase [Source:HGNC Symbol;Acc:HGNC:26661]	0	0	0	0	1	0	0	0	chr3:196198526-196230628 (-) // 96.53 // q29	0.0199382	0.392955	0.883888	-0.00274941	0.602257	0.802154	0.0442189	0.0535369	0.411403	0.0641558	0.0502069	0.329144	-0.00679484	0.148346	0.614489	-0.0469688	0.0182732	0.140361	-0.0669075	0.0152625	0.0753018	165918	RNF168	0	0	0	0	0	0	0	1	0	0	166	163	268	243	178
169026	SLC30A8	solute carrier family 30 (zinc transporter), member 8 [Source:HGNC Symbol;Acc:HGNC:20303]	1	0	0	0	0	0	0	0	chr8:118147566-118184920 (+) // 99.82 // q24.11	-0.0578395	0.0466514	0.495566	0.0721132	0.061311	0.260577	-0.012574	0.482263	0.839924	-0.0704141	0.053738	0.339783	0.00973566	0.795734	0.965301	0.0846858	0.0191141	0.1431	0.142529	0.00586788	0.041317	169026	SLC30A8	0	0	19	13	0	0	0	0	0	0	166	163	68	100	178
170482	CLEC4C	C-type lectin domain family 4, member C [Source:HGNC Symbol;Acc:HGNC:13258]	1	0	0	0	0	0	0	0	chr12:7882040-7900074 (-) // 68.92 // p13.31	-0.0108108	0.723479	0.968643	0.0352851	0.173341	0.436314	-0.00600734	0.387632	0.789134	-0.0168175	0.252619	0.637685	0.0125258	0.413615	0.842087	0.0412868	0.172499	0.416674	0.0521024	0.0917917	0.229426	170482	CLEC4C	0	0	0	0	0	0	0	0	0	0	166	163	268	243	178
170506	DHX36	DEAH (Asp-Glu-Ala-His) box polypeptide 36 [Source:HGNC Symbol;Acc:HGNC:14410]	1	0	0	0	0	0	0	0	chr3:153996283-153998653 (-) // 69.39 // q25.2	0.0468247	0.000304957	0.0408664	-0.133025	6.45898e-05	0.0110704	-0.0412312	0.006249	0.185578	0.00559459	0.0344142	0.278175	-0.0242143	0.0645384	0.439213	-0.0917948	0.00219596	0.0557068	-0.138619	9.31879e-05	0.00293156	170506	DHX36	2	4	21	21	1	0	0	0	0	0	94	66	57	65	129
171568	POLR3H	polymerase (RNA) III (DNA directed) polypeptide H (22.9kD) [Source:HGNC Symbol;Acc:HGNC:30349]	1	0	0	0	0	0	0	0	chr22:41921807-41940348 (-) // 98.42 // q13.2	0.0358196	0.0380686	0.458964	0.0269491	0.0790778	0.296664	-0.0326139	0.122224	0.552778	0.00320463	0.516287	0.821372	0.0331503	0.293719	0.764719	0.0595587	0.0476764	0.217981	0.02374	0.110032	0.256798	171568	POLR3H	0	0	0	0	0	0	0	0	0	0	166	163	268	243	178
192669	AGO3	argonaute RISC catalytic component 3 [Source:HGNC Symbol;Acc:HGNC:18421]	1	0	0	0	0	0	0	0	chr1:36396928-36521713 (+) // 99.84 // p34.3	0.15304	0.00214817	0.00214817	0.0992413	0.00214817	0.00214817	0.0270691	0.00214817	0.00214817	0.18011	0.00214817	0.00214817	-0.0132396	0.00214817	0.00214817	0.0721607	0.00214817	0.00214817	-0.0808781	0.00214817	0.00214817	192669	AGO3	0	0	0	0	0	0	0	0	0	0	166	163	268	243	178
192670	AGO4	argonaute RISC catalytic component 4 [Source:HGNC Symbol;Acc:HGNC:18424]	1	0	0	0	0	0	0	0	chr1:36297213-36298878 (+) // 79.34 // p34.3	0.0126926	0.14236	0.708011	-0.147612	7.15795e-05	0.0114433	-0.0409277	0.00615582	0.184725	-0.0282404	0.0873087	0.419879	-0.153814	0.00165106	0.0467956	-0.106684	0.0525821	0.228956	-0.119374	0.0107458	0.0604665	192670	AGO4	0	1	3	20	2	0	0	0	0	0	166	117	157	69	105
196051	PLPP4	phospholipid phosphatase 4 [Source:HGNC Symbol;Acc:HGNC:23531]	1	0	0	0	0	0	0	0	chr10:122348945-122349360 (+) // 92.6 // q26.12	0.0104218	0.0451287	0.0451287	0.0674184	0.0451287	0.0451287	0.026021	0.0451287	0.0451287	0.03644	0.0451287	0.0451287	0.0794839	0.0451287	0.0451287	0.0413972	0.0451287	0.0451287	0.0309858	0.0451287	0.0451287	196051	PLPP4	0	0	0	0	0	0	0	0	0	0	166	163	268	243	178
196883	ADCY4	adenylate cyclase 4 [Source:HGNC Symbol;Acc:HGNC:235]	1	0	0	0	0	0	0	0	chr14:24787569-24789096 (-) // 82.88 // q12	-0.0352524	0.0440306	0.0440306	0.079443	0.0440306	0.0440306	0.0641517	0.0440306	0.0440306	0.0288944	0.0440306	0.0440306	0.0725723	0.0440306	0.0440306	0.0152835	0.0440306	0.0440306	0.0505365	0.0440306	0.0440306	196883	ADCY4	0	0	0	0	0	0	0	0	0	0	166	163	268	243	178
200316	APOBEC3F	apolipoprotein B mRNA editing enzyme, catalytic polypeptide-like 3F [Source:HGNC Symbol;Acc:HGNC:17356]	1	0	0	0	0	0	0	0	chr22:39436700-39440427 (+) // 77.71 // q13.1	0.00665356	0.140246	0.705043	0.0349971	0.364639	0.63317	-0.0205659	0.258135	0.699525	-0.0139127	0.278954	0.662975	-0.0235203	0.318576	0.782662	0.055573	0.0557005	0.235623	0.0489217	0.0878191	0.222891	200316	APOBEC3F	0	0	0	0	0	0	0	0	0	0	166	163	268	243	178
201294	UNC13D	unc-13 homolog D (C. elegans) [Source:HGNC Symbol;Acc:HGNC:23147]	1	0	0	0	1	0	0	0	chr17:73823110-73824141 (-) // 96.41 // q25.1	0.0176975	0.319342	0.853343	0.0688992	0.0126409	0.117854	0.0239735	0.189852	0.636313	0.0416692	0.13437	0.502826	-0.0554261	0.0114694	0.173038	0.044926	0.00608411	0.085668	0.0272272	0.0542574	0.165303	201294	UNC13D	0	0	0	0	0	0	0	0	0	0	166	163	268	243	178
203068	TUBB	tubulin, beta class I [Source:HGNC Symbol;Acc:HGNC:20778]	1	0	0	0	0	0	0	0	chr6:30688139-30692296 (+) // 98.06 // p21.33 /// chr8:30209378-30210980 (+) // 95.19 // p12	0.0317574	0.239713	0.808223	0.0487455	0.169032	0.431241	0.0106594	0.137213	0.571292	0.0424182	0.00333133	0.0858344	0.0293953	0.254135	0.732567	0.0380816	0.153656	0.392889	0.00632786	0.115449	0.264672	203068	TUBB	0	0	0	1	1	0	0	0	0	0	166	163	268	202	129
246778	IL27	interleukin 27 [Source:HGNC Symbol;Acc:HGNC:19157]	1	0	0	0	1	1	0	0	chr16:28510971-28518155 (-) // 94.05 // p11.2	-0.0713485	0.129289	0.129289	0.0506897	0.129289	0.129289	0.0578592	0.129289	0.129289	-0.0134944	0.129289	0.129289	0.0450095	0.129289	0.129289	-0.00716342	0.129289	0.129289	0.0641793	0.129289	0.129289	246778	IL27	0	0	0	0	0	0	0	0	0	0	166	163	268	243	178
253260	RICTOR	RPTOR independent companion of MTOR, complex 2 [Source:HGNC Symbol;Acc:HGNC:28611]	1	0	0	0	0	0	0	0	chr5:38980981-39074915 (-) // 82.59 // p13.1	0.0953864	0.00914345	0.246392	-0.0199979	0.00950902	0.101748	-0.0282969	0.115862	0.543616	0.067092	0.0309385	0.264824	0.00948701	0.0904439	0.506717	0.00829657	0.183769	0.430184	-0.0870872	0.0163537	0.0788829	253260	RICTOR	1	4	7	16	3	0	0	0	0	0	118	66	124	83	96
257397	TAB3	TGF-beta activated kinase 1/MAP3K7 binding protein 3 [Source:HGNC Symbol;Acc:HGNC:30681]	1	1	1	0	0	0	0	0	chrX:30848450-30877797 (-) // 96.26 // p21.2	-0.041884	0.274397	0.830318	-0.0294774	0.00220376	0.0495234	0.0958864	0.00145062	0.107973	0.0540036	0.0083008	0.139903	0.0998646	4.95899e-05	0.00318605	-0.125365	0.00544366	0.0821816	-0.0834811	0.032827	0.121296	257397	TAB3	0	2	4	10	1	0	0	0	0	0	166	92	140	117	129
259197	NCR3	natural cytotoxicity triggering receptor 3 [Source:HGNC Symbol;Acc:HGNC:19077]	1	1	1	0	0	0	0	0	chr6:31556672-31560762 (-) // 98.11 // p21.33	0.0159004	0.165994	0.736894	0.0521634	0.0321035	0.188323	-0.0483396	0.183202	0.628726	-0.0324376	0.0525605	0.336561	0.00358301	0.252217	0.730871	0.100501	0.0111415	0.112495	0.0845997	0.00210611	0.0216573	259197	NCR3	0	0	0	0	0	0	0	0	0	0	166	163	268	243	178
260434	PYDC1	PYD (pyrin domain) containing 1 [Source:HGNC Symbol;Acc:HGNC:30261]	1	0	0	0	0	0	0	0	chr16:31227282-31228414 (-) // 98.53 // p11.2	0.0297426	0.0443259	0.0443259	0.046002	0.0443259	0.0443259	-0.0430379	0.0443259	0.0443259	-0.0132993	0.0443259	0.0443259	-0.0388983	0.0443259	0.0443259	0.0890371	0.0443259	0.0443259	0.0592999	0.0443259	0.0443259	260434	PYDC1	0	0	0	1	0	0	0	0	0	0	166	163	268	202	178
284266	SIGLEC15	sialic acid binding Ig-like lectin 15 [Source:HGNC Symbol;Acc:HGNC:27596]	1	0	0	0	0	0	0	0	chr18:43422123-43423891 (+) // 53.84 // q12.3	-0.00147374	0.0833937	0.0833937	0.0417476	0.0833937	0.0833937	-0.0773439	0.0833937	0.0833937	-0.0788181	0.0833937	0.0833937	0.0599782	0.0833937	0.0833937	0.119091	0.0833937	0.0833937	0.120564	0.0833937	0.0833937	284266	SIGLEC15	0	0	5	4	10	0	0	0	0	0	166	163	135	147	57
284297	SSC5D	scavenger receptor cysteine rich family, 5 domains [Source:HGNC Symbol;Acc:HGNC:26641]	1	0	0	0	0	0	0	0	chr19:56030032-56030445 (+) // 92.38 // q13.42	-0.0180685	0.0705573	0.0705573	0.0570828	0.0705573	0.0705573	-0.019631	0.0705573	0.0705573	-0.0376997	0.0705573	0.0705573	0.0373119	0.0705573	0.0705573	0.0767233	0.0705573	0.0705573	0.0947901	0.0705573	0.0705573	284297	SSC5D	0	0	0	0	0	0	0	0	0	0	166	163	268	243	178
338322	NLRP10	NLR family, pyrin domain containing 10 [Source:HGNC Symbol;Acc:HGNC:21464]	1	0	0	0	1	1	1	0	chr11:7981190-7985042 (-) // 99.19 // p15.4	-0.0938775	0.00914413	0.00914413	0.0801255	0.00914413	0.00914413	0.0503833	0.00914413	0.00914413	-0.0434913	0.00914413	0.00914413	-0.0562452	0.00914413	0.00914413	0.0297426	0.00914413	0.00914413	0.123613	0.00914413	0.00914413	338322	NLRP10	0	0	0	0	0	0	0	0	0	0	166	163	268	243	178
338339	CLEC4D	C-type lectin domain family 4, member D [Source:HGNC Symbol;Acc:HGNC:14554]	1	0	0	0	0	0	0	0	chr12:8666135-8674958 (+) // 96.55 // p13.31	-0.117879	0.00807091	0.231623	0.0643791	0.120025	0.365112	0.0210345	0.542776	0.867702	-0.0968437	0.0202151	0.216869	0.0247703	0.368309	0.815642	0.0433439	0.338157	0.587448	0.161227	0.000174849	0.00442791	338339	CLEC4D	0	0	0	0	0	0	0	0	0	0	166	163	268	243	178
340061	TMEM173	transmembrane protein 173 [Source:HGNC Symbol;Acc:HGNC:27962]	1	1	1	0	0	0	0	0	chr5:138855112-138862343 (-) // 77.08 // q31.2	0.0943057	0.0525116	0.517486	-0.144332	0.000851232	0.0314679	-0.12413	0.0131264	0.243496	-0.0298252	0.280782	0.664205	0.110002	0.0131594	0.188941	-0.0202014	0.59709	0.782292	-0.114507	0.0178067	0.0832621	340061	TMEM173	0	0	0	0	0	0	0	0	0	0	166	163	268	243	178
340205	TREML1	triggering receptor expressed on myeloid cells-like 1 [Source:HGNC Symbol;Acc:HGNC:20434]	1	0	0	0	0	0	0	0	chr6:41117341-41122070 (-) // 99.89 // p21.1	0.083084	0.00187243	0.00187243	0.00733905	0.00187243	0.00187243	-0.0957479	0.00187243	0.00187243	-0.0126646	0.00187243	0.00187243	0.131063	0.00187243	0.00187243	0.103088	0.00187243	0.00187243	0.0200007	0.00187243	0.00187243	340205	TREML1	1	0	0	0	0	0	0	0	0	0	118	163	268	243	178
345611	IRGM	immunity-related GTPase family, M [Source:HGNC Symbol;Acc:HGNC:29597]	1	0	0	0	0	0	0	0	chr5:150228058-150280295 (+) // 77.33 // q33.1	0.0217924	0.220916	0.220916	-0.0151803	0.220916	0.220916	-0.0471908	0.220916	0.220916	-0.0254031	0.220916	0.220916	0.0394192	0.220916	0.220916	0.0320162	0.220916	0.220916	0.0102213	0.220916	0.220916	345611	IRGM	0	0	0	0	0	0	0	0	0	0	166	163	268	243	178
353514	LILRA5	leukocyte immunoglobulin-like receptor, subfamily A (with TM domain), member 5 [Source:HGNC Symbol;Acc:HGNC:16309]	1	0	0	0	0	0	0	0	chr19:54822434-54824361 (-) // 90.87 // q13.42	-0.0364826	0.0602413	0.543985	0.0611007	0.0494137	0.233859	-0.0557239	0.309583	0.73712	-0.0922056	0.00135371	0.0520494	0.0432682	0.144931	0.608536	0.116827	0.00718882	0.0927877	0.153306	0.0010444	0.0139697	353514	LILRA5	0	0	0	0	0	0	0	0	0	0	166	163	268	243	178
375387	NRROS	negative regulator of reactive oxygen species [Source:HGNC Symbol;Acc:HGNC:24613]	1	0	0	0	0	0	0	0	chr3:196387801-196388872 (+) // 96.59 // q29	-0.0528366	0.0652758	0.0652758	0.0292762	0.0652758	0.0652758	0.0871369	0.0652758	0.0652758	0.0343002	0.0652758	0.0652758	-0.0607373	0.0652758	0.0652758	-0.0578571	0.0652758	0.0652758	-0.0050192	0.0652758	0.0652758	375387	NRROS	0	0	0	1	0	0	0	0	0	0	166	163	268	202	178
644150	WIPF3	WAS/WASL interacting protein family, member 3 [Source:HGNC Symbol;Acc:HGNC:22004]	1	0	0	0	0	0	0	0	chr7:29956243-29956790 (+) // 77.73 // p14.3	0.0159122	0.144272	0.709281	0.0562819	0.00913697	0.0996378	-0.0266072	0.308628	0.736513	-0.0106993	0.183215	0.565502	0.00728512	0.422229	0.846554	0.0828895	0.000996374	0.0403216	0.0669828	0.0027348	0.0256124	644150	WIPF3	0	0	0	0	0	0	0	0	0	0	166	163	268	243	178
728489	DNLZ	DNL-type zinc finger [Source:HGNC Symbol;Acc:HGNC:33879]	1	1	1	0	0	0	0	0	chr9:139256354-139258491 (-) // 92.91 // q34.3	-0.0055651	0.00109679	0.00109679	-0.0163398	0.00109679	0.00109679	0.0545707	0.00109679	0.00109679	0.0490034	0.00109679	0.00109679	0.100561	0.00109679	0.00109679	-0.0709105	0.00109679	0.00109679	-0.0653461	0.00109679	0.00109679	728489	DNLZ	0	0	0	0	0	0	0	0	0	0	166	163	268	243	178
729230	CCR2	chemokine (C-C motif) receptor 2 [Source:HGNC Symbol;Acc:HGNC:1603]	1	0	0	0	1	1	1	0	chr3:46398979-46402419 (+) // 93.37 // p21.31	-0.0538591	0.172532	0.746675	0.026255	0.303698	0.577582	0.0908615	0.065763	0.443683	0.0369971	0.419281	0.764508	-0.0758231	0.0101206	0.160569	-0.0645982	0.234662	0.487411	-0.0107376	0.555367	0.708813	729230	CCR2	0	0	0	0	0	0	0	0	0	0	166	163	268	243	178
730249	IRG1	immunoresponsive 1 homolog (mouse) [Source:HGNC Symbol;Acc:HGNC:33904]	1	1	1	1	0	0	0	0	chr13:77532338-77532781 (+) // 67.49 // q22.3	-0.14453	5.90941e-07	5.90941e-07	-0.00545358	5.90941e-07	5.90941e-07	0.0812442	5.90941e-07	5.90941e-07	-0.0632841	5.90941e-07	5.90941e-07	0.39379	5.90941e-07	5.90941e-07	-0.0867004	5.90941e-07	5.90941e-07	0.0578315	5.90941e-07	5.90941e-07	730249	IRG1	0	0	0	0	0	0	0	0	0	0	166	163	268	243	178
100130872	NA	NA	1	0	0	0	0	0	0	0	chr4:1189571-1191541 (-) // 58.48 // p16.3	-0.0224607	0.0059394	0.0059394	-0.11708	0.0059394	0.0059394	-0.0198094	0.0059394	0.0059394	-0.0422696	0.0059394	0.0059394	-0.0566187	0.0059394	0.0059394	-0.0972688	0.0059394	0.0059394	-0.0748087	0.0059394	0.0059394	100130872	NA	0	0	0	0	0	0	0	0	0	0	166	163	268	243	178
100507436	MICA	MHC class I polypeptide-related sequence A [Source:HGNC Symbol;Acc:HGNC:7090]	1	0	0	0	1	0	0	0	chr6:31371370-31383090 (+) // 85.49 // p21.33	-0.0196427	0.0131586	0.0131586	-0.0397893	0.0131586	0.0131586	0.0561396	0.0131586	0.0131586	0.0364963	0.0131586	0.0131586	-0.0822016	0.0131586	0.0131586	-0.0959345	0.0131586	0.0131586	-0.076291	0.0131586	0.0131586	100507436	MICA	0	0	0	4	0	0	0	0	0	0	166	163	268	147	178
[truncated: 19 more columns]

## Sheet: TableS2 Activated PCs
Complex id	Complex size	Complex name	most specific FunCat	most general FunCat	Synonyms	organism	subunits (UniProt IDs)	protein complex purification method	PubMed id	FunCat categories	functional comment	disease comment	subunit comment	Acitivated, uHC	Acitivated, RO-T1D	Acitivated, HRS	Acitivated, LRS	Activated, RO+IL1RA
105	5	Polycomb repressive complex 2 (PRC 2)	|DNA conformation modification (e.g. chromatin) |transcriptional repressortranscription repression |posttranscriptional control |posttranslational modification of amino acids (e.g. hydroxylation, methylation) |organization of chromosome structure |nucleus	|CELL CYCLE AND DNA PROCESSING |TRANSCRIPTION |TRANSCRIPTION |PROTEIN FATE (folding, modification, destination) |BIOGENESIS OF CELLULAR COMPONENTS |SUBCELLULAR LOCALIZATION |		Human	O75530,Q15910,Q09028,Q16576,Q15022	MI:0096- pull down | MI:0069- mass spectrometry studies of complexes	12435631	10.01.09.05,11.02.03.04.03,11.02.03.04.07,14.07.09,42.10.03,70.10	Polycomb repressive complexes are required to maintain the transcriptionally repressive state of many genes, including Hox genes, throughout development. They are methylating histones at lysine residues. PRC4 methylates preferentially the histone H1b isoform, whereas PRC2 methylated preferentially the histone H1d isoform. The PRC3 complex exclusively targets methylation of histone H3-K27, and the…	PRC complexes are overexpressed in breast, colon, and prostate cancers.		0	0	0	0	1
160	5	Condensin II	|mitotic cell cycle |chromosome condensation |organization of chromosome structure |nucleus |	|CELL CYCLE AND DNA PROCESSING |CELL CYCLE AND DNA PROCESSING |BIOGENESIS OF CELLULAR COMPONENTS |SUBCELLULAR LOCALIZATION |		Human	P42695,Q86XI2,Q6IBW4,O95347,Q9NTJ3	MI:0006- anti bait coimmunoprecipitation	14532007	10.03.01.01,10.03.04.03,42.10.03,70.10				0	0	0	0	1
657	5	Retromer complex (SNX1, SNX2, VPS35, VPS29, VPS26A)	|protein targeting, sorting and translocation |vesicular transport (Golgi network, etc.) |vesicle recycling |	|PROTEIN FATE (folding, modification, destination) |CELLULAR TRANSPORT, TRANSPORT FACILITATIONFACILITIES AND TRANSPORT ROUTES |CELLULAR TRANSPORT, TRANSPORT FACILITATIONFACILITIES AND TRANSPORT ROUTES |		Human	Q13596,O60749,O75436,Q9UBQ0,Q96QK1	MI:0019- coimmunoprecipitation | MI:0018- two hybrid | MI:0051- fluorescence technologies	16732284	14.04,20.09.07,20.09.07.29				0	0	0	0	1
877	5	SNARE complex (VAMP4, STX6, STX16, VTI1a, VTI1b)	|vesicle fusion |synaptic vesiclessynaptic vesicle exocytosis |	|CELLULAR TRANSPORT, TRANSPORT FACILITATIONFACILITIES AND TRANSPORT ROUTES |CELLULAR TRANSPORT, TRANSPORT FACILITATIONFACILITIES AND TRANSPORT ROUTES |		Human	O14662,O43752,O75379,Q96AJ9,Q9UEU0	MI:0019- coimmunoprecipitation	11839770	20.09.07.27,20.09.16.09.05	SNARE (N-ethylmaleimide-sensitive factor attachment protein receptor) complexes are responsible for membrane fusion in the secretory pathway.			1	0	0	0	1
898	5	Mediator complex 1	|transcriptional activatortranscription activation |regulation by binding / dissociation |regulator of transcription factor |nucleus |	|TRANSCRIPTION |PROTEIN ACTIVITY REGULATIONREGULATION OF METABOLISM AND PROTEIN FUNCTION |PROTEIN ACTIVITY REGULATIONREGULATION OF METABOLISM AND PROTEIN FUNCTION |SUBCELLULAR LOCALIZATION |	High-molecular-mass Mediator complex 1 | 2MDa Mediator complex 1	Human	P24863,P49336,O60244,Q9ULK4,O75586	MI:0006- anti bait coimmunoprecipitation | MI:0071- molecular sieving	11416138	11.02.03.04.01,18.01.07,18.02.09,70.10	Regulation of transcription by RNA polymerase II (Pol II) is controlled by specific combinations of sequence-specific, DNA binding regulatory transcription factors (TFs) bound to a gene's promoter and enhancer regions. These TFs interact with several multiprotein complexes that remodel the chromatin context of the promoter, integrate signals from multiple TFs to control the frequency of transcrip…			1	0	0	1	1
974	5	EED-EZH2 complex	|DNA conformation modification (e.g. chromatin) |posttranscriptional control |posttranslational modification of amino acids (e.g. hydroxylation, methylation) |organization of chromosome structure |nucleus |	|CELL CYCLE AND DNA PROCESSING |TRANSCRIPTION |PROTEIN FATE (folding, modification, destination) |BIOGENESIS OF CELLULAR COMPONENTS |SUBCELLULAR LOCALIZATION |	ESC-E(Z) complex | H3-specific methyltransferase complex	Human	Q6ZN18,O75530,Q15910,Q09028,Q15022	MI:0091- chromatography technologies | MI:0071- molecular sieving | MI:0006- anti bait coimmunoprecipitation	12351676	10.01.09.05,11.02.03.04.07,14.07.09,42.10.03,70.10	The results support a model in which ESC-E(Z)-mediated H3-K27 methylation serves as a signal for the recruitment of the PRC1 complex by facilitating PC binding.			1	0	0	0	1
995	5	Polycomb repressive complex 3 (PRC3)	|DNA conformation modification (e.g. chromatin) |posttranscriptional control |posttranslational modification of amino acids (e.g. hydroxylation, methylation) |organization of chromosome structure |nucleus |	|CELL CYCLE AND DNA PROCESSING |TRANSCRIPTION |PROTEIN FATE (folding, modification, destination) |BIOGENESIS OF CELLULAR COMPONENTS |SUBCELLULAR LOCALIZATION |		Human	O75530,Q15910,Q09028,Q16576,Q15022	MI:0091- chromatography technologies	15099518	10.01.09.05,11.02.03.04.07,14.07.09,42.10.03,70.10	PRC3 associates with the two shortest isoforms of EED. PRC3 methylates nucleosomal H3-lysine 27, PRC2 methylates nucleosomal H1-lysine 26.			0	0	0	0	1
996	5	Polycomb repressive complex 2 (PRC2)	|DNA conformation modification (e.g. chromatin) |posttranscriptional control |posttranslational modification of amino acids (e.g. hydroxylation, methylation) |organization of chromosome structure |nucleus |	|CELL CYCLE AND DNA PROCESSING |TRANSCRIPTION |PROTEIN FATE (folding, modification, destination) |BIOGENESIS OF CELLULAR COMPONENTS |SUBCELLULAR LOCALIZATION |		Human	O75530,Q15910,Q09028,Q16576,Q15022	MI:0091- chromatography technologies	15099518	10.01.09.05,11.02.03.04.07,14.07.09,42.10.03,70.10	PRC2 associates with all three EED isoforms, with the largest form of EED in highest abundance. PRC3 preferentially methylates nucleosomal H3-lysine 27, PRC2 preferentially methylates nucleosomal H1-lysine 26.			0	0	0	0	1
1037	5	TFIIH transcription factor core complex	|phosphate metabolism |DNA repair |cell cycle |general transcription activities |transcriptional control |regulation by modification |enzymatic activity regulation / enzyme regulator |nucleus |	|METABOLISM |CELL CYCLE AND DNA PROCESSING |CELL CYCLE AND DNA PROCESSING |TRANSCRIPTION |TRANSCRIPTION |PROTEIN ACTIVITY REGULATIONREGULATION OF METABOLISM AND PROTEIN FUNCTION |PROTEIN ACTIVITY REGULATIONREGULATION OF METABOLISM AND PROTEIN FUNCTION |SU		Human	P19447,P32780,Q13888,Q13889,Q92759	MI:0006- anti bait coimmunoprecipitation	9118947	01.04,10.01.05.01,10.03,11.02.03.01,11.02.03.04,18.01.01,18.02.01,70.10				0	0	0	0	1
1059	5	Retromer complex (SNX1, SNX2, VPS35, VPS29, VPS26A)	|retrograde transport |	|CELLULAR TRANSPORT, TRANSPORT FACILITATIONFACILITIES AND TRANSPORT ROUTES |		Human	Q13596,O60749,O75436,Q9UBQ0,Q96QK1	MI:0018- two hybrid | MI:0047- far western blotting	11102511	20.09.07.07				0	0	0	0	1
1176	5	CRM1-RAN-PHAX-CBC complex (cap binding complex)	|RNA binding |RNA transport |nuclear transport |cytoplasm |nucleus |	|PROTEIN WITH BINDING FUNCTION OR COFACTOR REQUIREMENT (structural or catalytic) |CELLULAR TRANSPORT, TRANSPORT FACILITATIONFACILITIES AND TRANSPORT ROUTES |CELLULAR TRANSPORT, TRANSPORT FACILITATIONFACILITIES AND TRANSPORT ROUTES |SUBCELLULAR LOCALIZATIO		Human	Q09161,P52298,P62826,Q9H814,O14980	MI:0413- electrophoretic mobility shift assay | MI:0430- nucleic acid uv cross-linking assay	10786834	16.03.03,20.01.21,20.09.01,70.03,70.10	In metazoa, assembly of spliceosomal U snRNPs requires nuclear export of U snRNA precursors. Export depends upon the RNA cap structure, nuclear cap-binding complex (CBC), the export receptor CRM1/Xpo1, and RanGTP. PHAX (phosphorylated adaptor for RNA export) is an additional factor required for U snRNA export complex assembly in vitro. PHAX binding to CBC is greatly increased by the presence of c…			0	0	0	1	1
1307	5	Multiprotein complex (mRNA turnover)	|RNA degradation |cytoplasm |	|METABOLISM |SUBCELLULAR LOCALIZATION |		Human	O75534,Q14103,P11940,Q9H074,O60506	MI:0029- cosedimentation through density gradients | MI:0047- far western blotting	11051545	01.03.16.01,70.03				0	1	0	0	1
1767	5	CPSF6-ITCH-NUDT21-POLR2A-UBAP2L complex	|general transcription activities |actin cytoskeleton |organization of chromosome structure |	|TRANSCRIPTION |BIOGENESIS OF CELLULAR COMPONENTS |BIOGENESIS OF CELLULAR COMPONENTS |		Human	Q16630,Q96J02,O43809,P24928,Q14157	MI:0096- pull down	16055720	11.02.03.01,42.04.03,42.10.03				1	1	0	0	1
2745	5	Ubiquitin ligase complex (TRAF6, TAB2, MALT1, UEV1A, BCL10)	|modification by ubiquitination, deubiquitination |enzyme activator |lymphocyte |	|PROTEIN FATE (folding, modification, destination) |PROTEIN ACTIVITY REGULATIONREGULATION OF METABOLISM AND PROTEIN FUNCTION |CELL TYPE LOCALIZATION |		Human	O95999,Q9UDY8,Q9NYJ8,Q9Y4K3,Q13404	MI:0019- coimmunoprecipitation	15125833	14.07.05,18.02.01.01,73.03.07.02.01	The TRAF6 ubiquitin ligase and TAK1 kinase mediate IkappaB kinase (IKK) activation by BCL10 and MALT1 in T lymphocytes. NF-kappaB is a ubiquitous transcription factor that plays a central role in many biological processes including innate and adaptive immunity. NF-kappaB is regulated primarily through its association with an inhibitory protein of the IkappaB family, which binds to and retains NF-…			1	0	0	0	0
3071	5	CTLH complex	|chromosome segregation/division |cell migration |microtubule cytoskeleton |cytoplasm |nucleus |	|CELL CYCLE AND DNA PROCESSING |INTERACTION WITH THE CELLULAR ENVIRONMENT |BIOGENESIS OF CELLULAR COMPONENTS |SUBCELLULAR LOCALIZATION |SUBCELLULAR LOCALIZATION |	RANBPM-MKLN1-MAEA-RMND5A-ARMC8 complex	Human	Q8IUR7,Q7L5Y9,Q9UL63,Q96S59,Q9H871	MI:0019- coimmunoprecipitation	17467196	10.03.04.05,34.05.01,42.04.05,70.03,70.10	This complex might be involved in the regulation of microtubule dynamics, cell migration , nucleokinesis and chromosome segregation. CTHL complex contains alpha and beta splice variants of ARMC8.			1	0	0	1	1
5231	5	53BP1-containing complex	|DNA repair |DNA binding |DNA damage response |	|CELL CYCLE AND DNA PROCESSING |PROTEIN WITH BINDING FUNCTION OR COFACTOR REQUIREMENT (structural or catalytic) |CELL RESCUE, DEFENSE AND VIRULENCE |	53BP1-Ku70-Ku80-RPA1-RPA2 complex	Human	P27694,P15927,Q12888,P13010,P12956	MI:0007- anti tag coimmunoprecipitation	15856006	10.01.05.01,16.03.01,32.01.09	53BP1 is involved in DNA damage-induced RPA2 phosphorylation.			1	0	0	0	0
5234	5	IKBKB-CDC37-KIAA1967-HSP90AB1-HSP90AA1 complex	|NIK-I-kappaB/NF-kappaB cascade |	|CELLULAR COMMUNICATION/SIGNAL TRANSDUCTION MECHANISM |		Human	Q16543,P07900,P08238,O14920,Q8N163	MI:0676- tandem affinity purification	14743216	30.01.05.01.04				0	1	0	0	0
5209	6	Ubiquilin-proteasome complex	|proteasomal degradation (ubiquitin/proteasomal pathway) |	|PROTEIN FATE (folding, modification, destination) |		Human	P25786,P25787,P60900,Q05086,Q9UMX0,Q9UHD9	MI:0019- coimmunoprecipitation	10983987	14.13.01.01				1	0	0	0	0
5251	6	Ku-ORC complex	|ori recognition and priming complex formation |DNA binding |ATP binding |chromosome |	|CELL CYCLE AND DNA PROCESSING |PROTEIN WITH BINDING FUNCTION OR COFACTOR REQUIREMENT (structural or catalytic) |PROTEIN WITH BINDING FUNCTION OR COFACTOR REQUIREMENT (structural or catalytic) |SUBCELLULAR LOCALIZATION |		Human	Q13416,Q9UBD5,O43929,Q9Y5N6,P13010,P12956	MI:0006- anti bait coimmunoprecipitation | MI:0402- chromatin immunoprecipitation assays	15910003	10.01.03.03,16.03.01,16.19.03,70.10.03	Ku associates specifically with DNA replication origins in vivo in a cell cycle dependent manner, its association being maximal in late G1 phase and decreasing as cells enter S phase (PMID:11694575).			0	0	0	0	1
27	7	Arp2/3 protein complex	|protein binding |actin cytoskeleton |cytoplasm |	|PROTEIN WITH BINDING FUNCTION OR COFACTOR REQUIREMENT (structural or catalytic) |BIOGENESIS OF CELLULAR COMPONENTS |SUBCELLULAR LOCALIZATION |		Human	P61160,P61158,O15143,O15144,O15145,P59998,O15511	MI:0027- cosedimentation | MI:0071- molecular sieving	9359840	16.01,42.04.03,70.03				0	1	0	0	0
229	7	NAT complex	|transcriptional repressortranscription repression |protein binding |nucleus |	|TRANSCRIPTION |PROTEIN WITH BINDING FUNCTION OR COFACTOR REQUIREMENT (structural or catalytic) |SUBCELLULAR LOCALIZATION |		Human	P24863,P49336,Q9BTT4,O60244,Q13503,Q9ULK4,O75586	MI:0019- coimmunoprecipitation	9734358	11.02.03.04.03,16.01,70.10	A complex, NAT, that represses activation of transcription by RNAPII has been isolated. The NAT complex is composed of approximately 20 polypeptides and includes a subset of the Srb polypeptides, hSrb7, hSrb10, and hSrb11, as well as hRgr1 and hMed6. The presence of hSrb10, hSrb11, and hRgr1 in a complex that functions to down-regulate transcription is consistent with studies in yeast demonstrati…			1	0	0	0	1
93	8	Anaphase-promoting complex	|mitotic cell cycle and cell cycle control |modification by ubiquitination, deubiquitination |protein binding |nucleus |	|CELL CYCLE AND DNA PROCESSING |PROTEIN FATE (folding, modification, destination) |PROTEIN WITH BINDING FUNCTION OR COFACTOR REQUIREMENT (structural or catalytic) |SUBCELLULAR LOCALIZATION |	APC | cyclosome	Human	Q9H1A4,Q9UJX6,Q9UJX5,Q9UJX4,Q9UJX3,Q13042,Q9UJX2,P30260	MI:0019- coimmunoprecipitation	9469815	10.03.01,14.07.05,16.01,70.10	The initiation of anaphase and exit from mitosis depend on a multi-subunit ubiquitination complex called the anaphase-promoting complex (APC)1 or cyclosome. The APC ubiquitinates proteins such as Pds1 in budding yeast and Cut2 in fission yeast whose subsequent degradation by the 26 S proteasome is essential for the initiation of sister chromatid separation at the metaphase-anaphase transition. La…			1	1	1	1	1
87	9	Nup 107-160 subcomplex	|protein transport |nuclear pore forming protein |nuclear transport |centromere / kinetochore |	|CELLULAR TRANSPORT, TRANSPORT FACILITATIONFACILITIES AND TRANSPORT ROUTES |CELLULAR TRANSPORT, TRANSPORT FACILITATIONFACILITIES AND TRANSPORT ROUTES |CELLULAR TRANSPORT, TRANSPORT FACILITATIONFACILITIES AND TRANSPORT ROUTES |SUBCELLULAR LOCALIZATION |	NPC subcomplex	Human	P57740,Q8WUM0,Q12769,Q8NFH4,Q8NFH3,Q9BW27,P52948,P55735,Q96EE3	MI:0019- coimmunoprecipitation | MI:0029- cosedimentation through density gradients	15146057	20.01.10,20.03.01.05,20.09.01,70.10.04	All trafficking of macromolecules between the cytoplasm and the nucleus occurs through nuclear pore complexes (NPCs), which are supramolecular assemblies at points of fusion between the inner and outer nuclear membranes. NPCs are composed of an eightfold symmetric spoke-ring complex, cytoplasmic fibers, and a nuclear basket.			0	0	0	0	1
96	9	Anaphase-promoting complex	|mitotic cell cycle and cell cycle control |modification by ubiquitination, deubiquitination |protein binding |nucleus |	|CELL CYCLE AND DNA PROCESSING |PROTEIN FATE (folding, modification, destination) |PROTEIN WITH BINDING FUNCTION OR COFACTOR REQUIREMENT (structural or catalytic) |SUBCELLULAR LOCALIZATION |	APC | cyclosome	Human	Q9H1A4,Q9UM13,Q9UJX6,Q9UJX5,Q9UJX4,Q9UJX3,Q13042,Q9UJX2,P30260	MI:0019- coimmunoprecipitation	10318877	10.03.01,14.07.05,16.01,70.10	The initiation of anaphase and exit from mitosis depend on a multi-subunit ubiquitination complex called the anaphase-promoting complex (APC)1 or cyclosome. The APC ubiquitinates proteins such as Pds1 in budding yeast and Cut2 in fission yeast whose subsequent degradation by the 26 S proteasome is essential for the initiation of sister chromatid separation at the metaphase-anaphase transition. La…			1	0	0	0	1
2174	9	COP9 signalosome complex	|transcriptional control |CELLULAR COMMUNICATION/SIGNAL TRANSDUCTION MECHANISM |photoperception and response |	|TRANSCRIPTION |CELLULAR COMMUNICATION/SIGNAL TRANSDUCTION MECHANISM |INTERACTION WITH THE CELLULAR ENVIRONMENT |	JAB1-containing signalosome (GPS1, COPS2, COPS3, COPS4, COPS5, COPS6, COPS7) | COP9 complex homolog	Human	P61201,Q9UNS2,Q9BT78,Q92905,Q7L5N1,Q99627,Q13098,(Q9UBW8,Q9H9Q2)	MI:0047- far western blotting	9535219	11.02.03.04,30,34.11.01	The purified complex is very similar, if not identical, to the plant COP9 complex involved in light-mediated signal transduction. A regulating transcriptional activity is discussed.			1	0	0	0	0
2179	9	CNS-P53 complex	|protein targeting, sorting and translocation |	|PROTEIN FATE (folding, modification, destination) |		Human	P61201,Q9UNS2,Q9BT78,Q92905,Q7L5N1,Q9UBW8,Q99627,Q13098,P04637	MI:0096- pull down | MI:0047- far western blotting | MI:0040- electron microscopy	11285227	14.04				1	0	0	0	0
3075	12	UTX-MLL2/3 complex	|transcriptional activatortranscription activation |posttranslational modification of amino acids (e.g. hydroxylation, methylation) |regulation by modification |nucleus |	|TRANSCRIPTION |PROTEIN FATE (folding, modification, destination) |PROTEIN ACTIVITY REGULATIONREGULATION OF METABOLISM AND PROTEIN FUNCTION |SUBCELLULAR LOCALIZATION |		Human	Q9UBL3,Q86XN7,O14686,Q8NEZ4,Q86UW6,Q14686,Q6ZW49,Q15291,Q5H9R7,O15550,P61964,Q9Y2X9	MI:0007- anti tag coimmunoprecipitation	17761849	11.02.03.04.01,14.07.09,18.01.01,70.10	Methylation of histone H3 lysine 27 (H3K27) is a post-translational modification highly correlated with genomic silencing. UTX, a member of JmjC-family proteins, is a di- and trimethyl H3K27 demethylase. Results uncover a concerted mechanism for transcriptional activation in which cycles of H3K4 methylation by MLL2/3 are linked with demethylation of H3K27 through UTX.			0	0	0	0	1
3066	13	RNA polymerase II complex, chromatin structure modifying	|DNA conformation modification (e.g. chromatin) |general transcription activities |DNA binding |nucleus |	|CELL CYCLE AND DNA PROCESSING |TRANSCRIPTION |PROTEIN WITH BINDING FUNCTION OR COFACTOR REQUIREMENT (structural or catalytic) |SUBCELLULAR LOCALIZATION |		Human	P24863,P49336,Q92793,P19447,Q00403,P35269,Q13889,Q13503,Q92831,P24928,P51531,P51532,Q12824	MI:0047- far western blotting | MI:0226- ion exchange chromatography	9710619	10.01.09.05,11.02.03.01,16.03.01,70.10	RNA polymerase II complex contains chromatin structure remodeling activity and histone acetyltransferase activity. Notably, the general transcription factors are absent from this complex.			0	0	0	0	1
191	14	20S proteasome	|protein processing (proteolytic) |proteasomal degradation (ubiquitin/proteasomal pathway) |stress response |cytoplasm |nucleus |	|PROTEIN FATE (folding, modification, destination) |PROTEIN FATE (folding, modification, destination) |CELL RESCUE, DEFENSE AND VIRULENCE |SUBCELLULAR LOCALIZATION |SUBCELLULAR LOCALIZATION |		Human	P25786,P25787,P25788,P25789,P28066,P60900,O14818,P20618,P49721,P49720,P28070,P28074,P28072,Q99436	MI:0029- cosedimentation through density gradients	7811265	14.07.11,14.13.01.01,32.01,70.03,70.10	The proteasome is an essential component of the ATP-dependent proteolytic pathway in eukaryotic cells and is responsible for the degradation of most cellular proteins (for reviews see PMID:8811196 and PMID:10872471). It contains a barrel-shaped proteolytic core complex (the 20S proteasome), and is capped at one or both ends by regulatory complexes like the 19S complex (PMID:11812135), modulator (…			0	0	0	0	1
32	20	PA700 complex	|proteasomal degradation (ubiquitin/proteasomal pathway) |protein binding |regulation by binding / dissociation |protease activator |cytoplasm |	|PROTEIN FATE (folding, modification, destination) |PROTEIN WITH BINDING FUNCTION OR COFACTOR REQUIREMENT (structural or catalytic) |PROTEIN ACTIVITY REGULATIONREGULATION OF METABOLISM AND PROTEIN FUNCTION |PROTEIN ACTIVITY REGULATIONREGULATION OF METABOL	19S complex	Human	P62191,P35998,P17980,P43686,P62195,P62333,Q99460,O75832,O00231,O00232,Q9UNM6,O00487,Q13200,O43242,P55036,Q16401,Q15008,P51665,P48556,O00233	MI:0226- ion exchange chromatography | MI:0071- molecular sieving	9148964	14.13.01.01,16.01,18.01.07,18.02.01.01.03,70.03	The proteasome is an essential component of the ATP-dependent proteolytic pathway in eukaryotic cells and is responsible for the degradation of most cellular proteins (for reviews see PMID:8811196 and PMID:10872471). It contains a barrel-shaped proteolytic core complex (the 20S proteasome), and is capped at one or both ends by regulatory complexes like the 19S complex (PMID:11812135), modulator (…			0	1	0	0	0
181	22	26S proteasome	|proteasomal degradation (ubiquitin/proteasomal pathway) |protein binding |stress response |cytoplasm |nucleus |	|PROTEIN FATE (folding, modification, destination) |PROTEIN WITH BINDING FUNCTION OR COFACTOR REQUIREMENT (structural or catalytic) |CELL RESCUE, DEFENSE AND VIRULENCE |SUBCELLULAR LOCALIZATION |SUBCELLULAR LOCALIZATION |		Human	P25786,P25787,P25788,P25789,P28066,P60900,O14818,P20618,P49721,P49720,P28070,P28074,P28072,Q99436,P62191,P35998,P17980,P43686,P62195,P62333,Q9UNM6,P55036	MI:0019- coimmunoprecipitation	11812135	14.13.01.01,16.01,32.01,70.03,70.10	The proteasome is an essential component of the ATP-dependent proteolytic pathway in eukaryotic cells and is responsible for the degradation of most cellular proteins (for reviews see PMID:8811196 and PMID:10872471). It contains a barrel-shaped proteolytic core complex (the 20S proteasome), and is capped at one or both ends by regulatory complexes like the 19S complex (PMID:11812135), modulator (…			0	1	0	0	1
193	36	PA700-20S-PA28 complex	|proteasomal degradation (ubiquitin/proteasomal pathway) |protein binding |regulation by binding / dissociation |protease activator |	|PROTEIN FATE (folding, modification, destination) |PROTEIN WITH BINDING FUNCTION OR COFACTOR REQUIREMENT (structural or catalytic) |PROTEIN ACTIVITY REGULATIONREGULATION OF METABOLISM AND PROTEIN FUNCTION |PROTEIN ACTIVITY REGULATIONREGULATION OF METABOL	proteasome	Human	P25786,P25787,P25788,P25789,P28066,P60900,O14818,P20618,P49721,P49720,P28070,P28074,P28072,Q99436,P62191,P35998,P17980,P43686,P62195,P62333,Q99460,O75832,O00231,O00232,Q9UNM6,O00487,Q13200,O43242,P55036,Q16401,Q15008,P51665,P48556,O00233,Q06323,Q9UL46	MI:0029- cosedimentation through density gradients	11676531	14.13.01.01,16.01,18.01.07,18.02.01.01.03	The proteasome is an essential component of the ATP-dependent proteolytic pathway in eukaryotic cells and is responsible for the degradation of most cellular proteins (for reviews see PMID:8811196 and PMID:10872471). It contains a barrel-shaped proteolytic core complex (the 20S proteasome), and is capped at one or both ends by regulatory complexes like the 19S complex (PMID:11812135), modulator (…			1	1	0	0	1
178	44	Respiratory chain complex I (holoenzyme), mitochondrial	|accessory proteins of electron transport and membrane-associated energy conservation |aerobic respiration |electron / hydrogen transport |mitochondrial inner membrane |	|ENERGY |ENERGY |CELLULAR TRANSPORT, TRANSPORT FACILITATIONFACILITIES AND TRANSPORT ROUTES |SUBCELLULAR LOCALIZATION |	NADH:ubiquinone oxidoreductase (EC 1.6.5.3)	Human	P03886,P03891,P03897,P03901,P03915,P03923,O15239,O95299,Q86Y39,Q9UI09,Q9P0J0,O43678,O95167,O00483,Q16718,P56556,O95182,P51970,Q16795,O14561,O75438,O96000,Q9NX14,O95178,O43676,O95168,O43674,O95139,P17568,O95169,Q9Y6M9,O43677,O95298,P28331,O75306,O75489,O43181,O43920,O75380,O75251,O00217,P49821,P19404,P56181	MI:0006- anti bait coimmunoprecipitation	12611891	02.11.05,02.13.03,20.01.15,70.16.05	Complex I is the first multiprotein complex of the OXPHOS system and participates in the formation of a proton gradient across the inner mitochondrial membrane coupled to transfer of electrons from NADH to ubiquinone.			1	0	0	0	0
308	47	60S ribosomal subunit, cytoplasmic	|PROTEIN SYNTHESIS |cytoplasm |	|PROTEIN SYNTHESIS |SUBCELLULAR LOCALIZATION |	large ribosomal subunit, cytoplasmic	Human	P27635,P62906,P62913,P30050,P26373,P40429,P50914,P61313,P18621,Q07020,Q02543,P84098,P46778,P35268,P62829,P62750,P83731,P61254,P61353,P46776,P46779,P47914,P39023,P62888,P62899,P62910,P49207,P42766,P18077,Q9Y3U8,P83881,P61927,P61513,P63173,P62891,P36578,P62945,P46777,Q02878,P18124,P62424,P62917,P32969,P05388,P05386,P05387,P62987	MI:0363- inferred by author	14681386	12,70.03				0	1	0	0	0
324	48	39S ribosomal subunit, mitochondrial	|PROTEIN SYNTHESIS |mitochondrial matrix |	|PROTEIN SYNTHESIS |SUBCELLULAR LOCALIZATION |	Large ribosomal subunit, mitochondrial	Human	P83111,Q9BYD6,Q7Z7H8,Q9Y3B7,P52815,Q9BYD1,Q6P1L8,Q9P015,Q9NX20,Q9NRX2,Q9H0U6,P49406,Q5T653,Q9BYC9,Q7Z2W9,Q9NWU5,Q16540,Q96A35,Q9P0M9,Q13084,P09001,Q8TCC3,Q9BYC8,O75394,Q9BQ48,Q9NZE8,Q9P0J6,Q9BZE1,Q96DV4,Q9NYK5,Q9BYD3,Q9NQ50,Q8IXM3,Q6FID1,Q8N983,Q9H9J2,Q9BRJ2,Q9H2W6,Q9HD33,Q96GC5,Q13405,Q8N5N7,Q4U2R6,Q86TS9,Q96EL3,Q6P161,Q7Z7F7,Q9BYD2	MI:0363- inferred by author	14681386	12,70.16.07	With the exception of MRPL36 and MRPL42, all proteins of the large ribosomal subunit from ribosomes of Bos taurus were identified in a proteomic approach (PMID:11551941).		At the time of annotation, about half of the bovine subunits were not found in the UniProt database.	1	0	0	0	0
320	78	55S ribosome, mitochondrial	|PROTEIN SYNTHESIS |mitochondrial matrix |	|PROTEIN SYNTHESIS |SUBCELLULAR LOCALIZATION |		Human	P51398,P83111,Q9BYD6,Q7Z7H8,Q9Y3B7,P52815,Q9BYD1,Q6P1L8,Q9P015,Q9NX20,Q9NRX2,Q9H0U6,P49406,Q5T653,Q9BYC9,Q7Z2W9,Q9NWU5,Q16540,Q96A35,Q9P0M9,Q13084,P09001,Q8TCC3,Q9BYC8,O75394,Q9BQ48,Q9NZE8,Q9P0J6,Q9BZE1,Q96DV4,Q9NYK5,Q9BYD3,Q9NQ50,Q8IXM3,Q6FID1,Q8N983,Q9H9J2,Q9BRJ2,Q9H2W6,Q9HD33,Q96GC5,Q13405,Q8N5N7,Q4U2R6,Q86TS9,Q96EL3,Q6P161,Q7Z7F7,Q9BYD2,P82664,P82912,O15235,O60783,P82914,Q9Y3D3,Q9Y2R5,Q9NVS2,…	MI:0363- inferred by author	14681386	12,70.16.07				1	0	0	0	0
1181	80	C complex spliceosome	|RNA binding |splicing |nucleus |	|PROTEIN WITH BINDING FUNCTION OR COFACTOR REQUIREMENT (structural or catalytic) |TRANSCRIPTION |SUBCELLULAR LOCALIZATION |		Human	O60306,Q8WUQ7,O60508,Q99459,Q9BZJ0,Q9P013,Q9HCG8,Q9BUQ8,Q9UJV9,P17844,Q96DF8,Q9H5Z1,Q92620,Q14562,Q15029,P38919,Q14331,Q9BRR8,P09651,P22626,P51991,P07910,P52597,P31943,P61978,P52272,O43390,Q00839,Q9ULR0,Q9Y333,P62310,P61326,Q9BRX9,P11940,O43660,Q9H307,Q9UNP9,Q9Y3C6,Q9H2H8,Q96BP3,Q9UMS4,Q13523,O94906,Q6P2Q9,Q9UKM9,Q9NW64,Q9Y5S9,P38159,O43290,Q6UX04,Q15459,Q15428,Q12874,O75533,Q13435,Q15393,Q07955,…	MI:0028- cosedimentation in solution | MI:0096- pull down	11991638	16.03.03,11.04.03.01,70.10	In eukaryotes, the removal of introns from nascent transcripts is mediated by a highly dynamic, macromolecular machine called the spliceosome.			1	0	0	0	0
306	81	Ribosome, cytoplasmic	|PROTEIN SYNTHESIS |cytoplasm |	|PROTEIN SYNTHESIS |SUBCELLULAR LOCALIZATION |		Human	P62861,P27635,P62906,P62913,P30050,P26373,P40429,P50914,P61313,P18621,Q07020,Q02543,P84098,P46778,P35268,P62829,P62750,P83731,P61254,P61353,P46776,P46779,P47914,P39023,P62888,P62899,P62910,P49207,P42766,P18077,Q9Y3U8,P83881,P61927,P61513,P63173,P62891,P36578,P62945,P46777,Q02878,P18124,P62424,P62917,P32969,P05388,P05386,P05387,P46783,P62280,P25398,P62277,P62263,P62841,P62244,P62249,P08708,P62269,…	MI:0363- inferred by author	14681386	12,70.03				0	1	0	0	1
351	143	Spliceosome	|splicing |RNA binding |nucleus |	|TRANSCRIPTION |PROTEIN WITH BINDING FUNCTION OR COFACTOR REQUIREMENT (structural or catalytic) |SUBCELLULAR LOCALIZATION |	U2-type spliceosome	Human	Q9UKV3,O60306,Q13838,O75934,Q9BRD0,P41223,Q9Y6A4,Q8WUQ7,Q9BQ61,O95400,O60508,Q99459,Q14011,Q16630,Q9NYV4,Q9BZJ0,O95232,Q8WYA6,Q9P013,Q9HCG8,Q92841,Q9BUQ8,O00571,Q9UJV9,Q7L014,P17844,Q96DF8,O43143,O60231,Q92620,Q14562,Q08211,O75937,Q15029,P38919,Q4ZG51,Q9Y5B6,O43719,O00425,Q13123,Q9ULR0,Q69YN4,Q9Y333,P62310,Q9Y4Z0,P62312,Q9UK45,P61326,P55081,Q9HCE1,Q09161,P52298,P55769,O43809,P11940,O43660,Q9UNP9,…	MI:0007- anti tag coimmunoprecipitation | MI:0071- molecular sieving | MI:0069- mass spectrometry studies of complexes	12226669	11.04.03.01,16.03.03,70.10	In eukaryotes, the removal of introns from nascent transcripts is mediated by a highly dynamic, macromolecular machine called the spliceosome.			1	0	0	0	1

## Sheet: TableS3 GSEA results
Table S3. GSEA results of the expression difference of innate and adaptive immunity genes between RO-T1D and uHC.
GO Category	SIZE	NES1	NOM p-val2
Innate immune response	783	1.43	0.03
Regulation of innate immune response	249	-1.33	0.13
Positive regulation of innate immune response	192	-1.36	0.14
Negative regulation of innate immune response	15	1.66	0.02
Adaptive immune response	211	-1.38	0.15
Regulation of adaptive immune response	108	-1.24	0.1
Positive regulation of adaptive immune response	58	-1.22	0.28
Negative regulation of adaptive immune response	19	-1.35	0.1

## Sheet: TableS4 Hubs
Entrez ID	Gene Symbol	Description	innate immune responses (GO0045087)	adaptive immune responses (GO0002250)	# of cohorts where this gene is a hub in the innate intranet	# of cohorts where this gene is a hub in the adaptive intranet	Hub in innate intranet, uHC	Hub in innate intranet, RO-T1D	Hub in innate intranet, HRS	Hub in innate intranet, LRS	Hub in innate intranet, RO+IL1RA	Hub in adaptive intranet, uHC	Hub in adaptive intranet, RO-T1D	Hub in adaptive intranet, HRS	Hub in adaptive intranet, LRS	Hub in adaptive intranet, RO+IL1RA
2207	FCER1G	Fc fragment of IgE, high affinity I, receptor for; gamma polypeptide [Source:HGNC Symbol;Acc:HGNC:3611]	1	1	3	1	1	1	0	0	1	0	1	0	0	0
6885	MAP3K7	mitogen-activated protein kinase kinase kinase 7 [Source:HGNC Symbol;Acc:HGNC:6859]	1	1	1	1	0	0	0	0	1	0	0	1	0	0
7099	TLR4	toll-like receptor 4 [Source:HGNC Symbol;Acc:HGNC:11850]	1	1	1	1	0	1	0	0	0	0	1	0	0	0
351	APP	amyloid beta (A4) precursor protein [Source:HGNC Symbol;Acc:HGNC:620]	1	0	0	1	0	0	0	0	0	0	0	0	0	1
1675	CFD	complement factor D (adipsin) [Source:HGNC Symbol;Acc:HGNC:2771]	1	0	0	1	0	0	0	0	0	0	0	0	1	0
1739	DLG1	discs, large homolog 1 (Drosophila) [Source:HGNC Symbol;Acc:HGNC:2900]	0	1	0	1	0	0	0	0	0	0	0	1	0	0
3105	HLA-A	major histocompatibility complex, class I, A [Source:HGNC Symbol;Acc:HGNC:4931]	1	1	0	1	0	0	0	0	0	0	0	0	0	1
3108	HLA-DMA	major histocompatibility complex, class II, DM alpha [Source:HGNC Symbol;Acc:HGNC:4934]	0	1	0	1	0	0	0	0	0	0	1	0	0	0
3958	LGALS3	lectin, galactoside-binding, soluble, 3 [Source:HGNC Symbol;Acc:HGNC:6563]	1	0	0	1	0	0	0	0	0	0	0	0	1	0
3981	LIG4	ligase IV, DNA, ATP-dependent [Source:HGNC Symbol;Acc:HGNC:6601]	0	1	0	1	0	0	0	0	0	0	0	1	0	0
4193	MDM2	MDM2 proto-oncogene, E3 ubiquitin protein ligase [Source:HGNC Symbol;Acc:HGNC:6973]	1	0	0	1	0	0	0	0	0	0	0	0	1	0
4208	MEF2C	myocyte enhancer factor 2C [Source:HGNC Symbol;Acc:HGNC:6996]	1	1	0	1	0	0	0	0	0	0	1	0	0	0
4277	MICB	MHC class I polypeptide-related sequence B [Source:HGNC Symbol;Acc:HGNC:7091]	1	1	0	1	0	0	0	0	0	1	0	0	0	0
4435	CITED1	Cbp/p300-interacting transactivator, with Glu/Asp-rich carboxy-terminal domain, 1 [Source:HGNC Symbol;Acc:HGNC:1986]	1	0	0	1	0	0	0	0	0	0	0	0	0	1
4436	MSH2	mutS homolog 2 [Source:HGNC Symbol;Acc:HGNC:7325]	0	1	0	1	0	0	0	0	0	0	0	1	0	0
5873	RAB27A	RAB27A, member RAS oncogene family [Source:HGNC Symbol;Acc:HGNC:9766]	1	1	0	1	0	0	0	0	0	1	0	0	0	0
6830	SUPT6H	SPT6 homolog, histone chaperone [Source:HGNC Symbol;Acc:HGNC:11470]	0	1	0	1	0	0	0	0	0	0	0	0	1	0
6850	SYK	spleen tyrosine kinase [Source:HGNC Symbol;Acc:HGNC:11491]	1	1	0	1	0	0	0	0	0	0	1	0	0	0
6868	ADAM17	ADAM metallopeptidase domain 17 [Source:HGNC Symbol;Acc:HGNC:195]	0	1	0	1	0	0	0	0	0	0	0	0	0	1
7292	TNFSF4	tumor necrosis factor (ligand) superfamily, member 4 [Source:HGNC Symbol;Acc:HGNC:11934]	0	1	0	1	0	0	0	0	0	0	0	0	0	1
9641	IKBKE	inhibitor of kappa light polypeptide gene enhancer in B-cells, kinase epsilon [Source:HGNC Symbol;Acc:HGNC:14552]	1	0	0	1	0	0	0	0	0	0	0	0	1	0
9655	SOCS5	suppressor of cytokine signaling 5 [Source:HGNC Symbol;Acc:HGNC:16852]	0	1	0	1	0	0	0	0	0	1	0	0	0	0
10859	LILRB1	leukocyte immunoglobulin-like receptor, subfamily B (with TM and ITIM domains), member 1 [Source:HGNC Symbol;Acc:HGNC:6605]	1	1	0	1	0	0	0	0	0	0	1	0	0	0
22890	ZBTB1	zinc finger and BTB domain containing 1 [Source:HGNC Symbol;Acc:HGNC:20259]	1	1	0	1	0	0	0	0	0	1	0	0	0	0
22976	PAXIP1	PAX interacting (with transcription-activation domain) protein 1 [Source:HGNC Symbol;Acc:HGNC:8624]	0	1	0	1	0	0	0	0	0	0	0	1	0	0
30009	TBX21	T-box 21 [Source:HGNC Symbol;Acc:HGNC:11599]	0	1	0	1	0	0	0	0	0	1	0	0	0	0
148022	TICAM1	toll-like receptor adaptor molecule 1 [Source:HGNC Symbol;Acc:HGNC:18348]	1	0	0	1	0	0	0	0	0	0	0	0	1	0
7305	TYROBP	TYRO protein tyrosine kinase binding protein [Source:HGNC Symbol;Acc:HGNC:12449]	1	0	3	0	1	1	0	0	1	0	0	0	0	0
1848	DUSP6	dual specificity phosphatase 6 [Source:HGNC Symbol;Acc:HGNC:3072]	1	0	2	0	0	1	0	1	0	0	0	0	0	0
4939	OAS2	2'-5'-oligoadenylate synthetase 2, 69/71kDa [Source:HGNC Symbol;Acc:HGNC:8087]	1	0	2	0	1	0	1	0	0	0	0	0	0	0
51191	HERC5	HECT and RLD domain containing E3 ubiquitin protein ligase 5 [Source:HGNC Symbol;Acc:HGNC:24368]	1	0	2	0	1	0	1	0	0	0	0	0	0	0
1398	CRK	v-crk avian sarcoma virus CT10 oncogene homolog [Source:HGNC Symbol;Acc:HGNC:2362]	1	0	1	0	0	0	0	1	0	0	0	0	0	0
1956	EGFR	epidermal growth factor receptor [Source:HGNC Symbol;Acc:HGNC:3236]	1	0	1	0	0	0	0	1	0	0	0	0	0	0
3437	IFIT3	interferon-induced protein with tetratricopeptide repeats 3 [Source:HGNC Symbol;Acc:HGNC:5411]	1	0	1	0	0	0	1	0	0	0	0	0	0	0
3717	JAK2	Janus kinase 2 [Source:HGNC Symbol;Acc:HGNC:6192]	1	0	1	0	0	0	0	1	0	0	0	0	0	0
4599	MX1	MX dynamin-like GTPase 1 [Source:HGNC Symbol;Acc:HGNC:7532]	1	0	1	0	1	0	0	0	0	0	0	0	0	0
4600	MX2	MX dynamin-like GTPase 2 [Source:HGNC Symbol;Acc:HGNC:7533]	1	0	1	0	1	0	0	0	0	0	0	0	0	0
5573	PRKAR1A	protein kinase, cAMP-dependent, regulatory, type I, alpha [Source:HGNC Symbol;Acc:HGNC:9388]	1	0	1	0	0	0	0	0	1	0	0	0	0	0
6279	S100A8	S100 calcium binding protein A8 [Source:HGNC Symbol;Acc:HGNC:10498]	1	0	1	0	0	1	0	0	0	0	0	0	0	0
6280	S100A9	S100 calcium binding protein A9 [Source:HGNC Symbol;Acc:HGNC:10499]	1	0	1	0	0	1	0	0	0	0	0	0	0	0
7520	XRCC5	X-ray repair complementing defective repair in Chinese hamster cells 5 (double-strand-break rejoining) [Source:HGNC Symbol;Acc:HGNC:12833]	1	0	1	0	0	0	1	0	0	0	0	0	0	0
10451	VAV3	vav 3 guanine nucleotide exchange factor [Source:HGNC Symbol;Acc:HGNC:12659]	1	0	1	0	0	0	0	0	1	0	0	0	0	0
24138	IFIT5	interferon-induced protein with tetratricopeptide repeats 5 [Source:HGNC Symbol;Acc:HGNC:13328]	1	0	1	0	0	0	1	0	0	0	0	0	0	0
57506	MAVS	mitochondrial antiviral signaling protein [Source:HGNC Symbol;Acc:HGNC:29233]	1	0	1	0	0	0	0	1	0	0	0	0	0	0
58191	CXCL16	chemokine (C-X-C motif) ligand 16 [Source:HGNC Symbol;Acc:HGNC:16642]	1	0	1	0	0	1	0	0	0	0	0	0	0	0
